# Supplementary material for: Identification and validation of genes associated with prognosis of cisplatin-resistant ovarian cancer
Source: BMC Cancer. 2024 Aug 5;24:508. doi: 10.1186/s12885-024-12264-z (PMC11302001; doi:10.1186/s12885-024-12264-z)
Supplement: Supplementary file 2 — Supplementary Material 2. [file 12885_2024_12264_MOESM2_ESM.txt]

logFC	AveExpr	t	P.Value	adj.P.Val	B	gene_symbol	group
GMDS	-2.87759346435714	6.22376860217857	-8.36639905089902	9.42916525694924e-07	0.0126680835227113	4.49770012325363	GMDS	down
STX8	-2.31318487628571	7.21308524185714	-7.54967794840256	3.04431472582857e-06	0.0204501841707534	3.73784918421821	STX8	down
LRBA	-2.03514995685714	7.24306663135714	-6.90294139685801	8.17178611131525e-06	0.0274469866013801	3.06176296695768	LRBA	down
TBC1D5	-1.94482714947619	6.24217772673809	-6.68179277192637	1.15998469678834e-05	0.0311687888027026	2.81441564318642	TBC1D5	down
SIL1	-1.36264742185714	6.66615668378571	-6.26911589286441	2.2702316713356e-05	0.0508342708406563	2.3298746707419	SIL1	down
TBC1D22A	-1.13170079538095	5.92096101302381	-5.92960527420133	4.01456425168386e-05	0.056666978236781	1.9082794621282	TBC1D22A	down
ATF3	3.15922864528572	7.27428767135714	5.84490479335198	4.63964838559428e-05	0.056666978236781	1.79982565148396	ATF3	up
GPHN	-1.91220533257143	6.416051924	-5.43455189245913	9.48572847180766e-05	0.0849605080124906	1.25580310692122	GPHN	down
SND1	-1.284460062	8.79771136142857	-5.15400075205558	0.000156734466267168	0.131607972143713	0.866244980403654	SND1	down
VPS13B	-1.37325209528571	5.14499892857143	-5.01989587331158	0.000199996380241884	0.158055962855866	0.675073175325588	VPS13B	down
FER	-1.09513370457143	6.10915889428571	-4.9483566019155	0.00022798589766912	0.161210028167612	0.571803608548267	FER	down
FAM172A	-2.23704182414285	6.88688173907143	-4.78283325164889	0.000309462710997458	0.207881576112542	0.329499644767094	FAM172A	down
NBAS	-1.56953442642857	6.4947188505	-4.61468586664867	0.000423553393224722	0.233852945181909	0.0786779828151554	NBAS	down
PTPRG	-2.29707167642857	6.09329383107143	-4.58007904840973	0.000452002495678592	0.233852945181909	0.0264889731671181	PTPRG	down
ATXN1	-1.84928454521429	5.46708549296429	-4.45188322802585	0.000575759035805154	0.262671302297724	-0.168466187161693	ATXN1	down
PLK1	-1.264990651	8.69557161835714	-4.42054860347847	0.000611013109059285	0.262671302297724	-0.216499729119002	PLK1	down
THADA	-1.3976943675	6.53187564325	-4.4014294272704	0.0006336089140662	0.262671302297724	-0.245879764148468	THADA	down
ULBP2	1.14045906471429	5.58537088878571	4.39749565489309	0.000638363755730886	0.262671302297724	-0.251931409720582	ULBP2	up
IRF7	1.03901557114285	6.97136130071429	4.39189905844361	0.00064519188506326	0.262671302297724	-0.260545038969424	IRF7	up
TPK1	-2.38545871728571	5.72058597964286	-4.32830098062399	0.000728278547993544	0.277249675618245	-0.358748062105451	TPK1	down
DIAPH2	-1.24447112661905	5.40970854959524	-4.30876619259268	0.000755950477343631	0.277249675618245	-0.389028670785436	DIAPH2	down
DLX2	1.1333331245	5.40245195889286	4.26981518273208	0.000814398275538564	0.287932653470016	-0.44956635709458	DLX2	up
DOCK4	-2.10369062	6.26460458714286	-4.19326749458346	0.000943167200647532	0.303998035096095	-0.569143988362012	DOCK4	down
SMYD3	-2.71899591857143	7.20310685428571	-4.1718991627606	0.000982717274457569	0.303998035096095	-0.602664136290629	SMYD3	down
PDSS2	-1.66527321971429	6.05695981914286	-4.15862002626719	0.00100814813667815	0.303998035096095	-0.623524989495574	PDSS2	down
CDKAL1	-1.87459262664286	6.14912725917857	-4.09878714554216	0.00113137384862163	0.322340334707038	-0.717799704542691	CDKAL1	down
BCKDHB	-1.21665159935714	6.32755386667857	-4.07891523010511	0.00117562857740109	0.322340334707038	-0.749209906930026	BCKDHB	down
COG5	-1.57755398921428	6.96242504675	-4.06680718313212	0.00120345787420545	0.322340334707038	-0.768372037607818	COG5	down
PTPRM	-2.00256750928572	7.37072755407143	-4.04817127323024	0.00124761424672616	0.322340334707038	-0.797899830490978	PTPRM	down
ANO10	-1.23978321614286	6.54649088221429	-3.99292974660358	0.00138849143357546	0.339565921435733	-0.885669268739027	ANO10	down
PARD3	-1.33402024007143	6.97830967246429	-3.99232895461521	0.00139010983840456	0.339565921435733	-0.886625771528111	PARD3	down
BRE	-1.71844677185715	7.38200356383333	-3.97024085965763	0.00145096729918413	0.348102601152477	-0.921819982432581	BRE	down
DOCK1	-1.55732109571429	6.38785077885714	-3.95907666528429	0.00148275514330637	0.349487988602124	-0.939629365554912	DOCK1	down
COMMD10	-1.821631919	7.55918525892857	-3.92641870910695	0.00157988380424116	0.352531539389723	-0.99180481781204	COMMD10	down
RSRC1	-1.62164867442857	7.03898906378571	-3.91970990579279	0.00160062701174344	0.352531539389723	-1.00253732126608	RSRC1	down
MAPKAP1	-1.09371306842857	7.90048644592857	-3.86597003632125	0.00177713366905778	0.373059231934239	-1.08867880887233	MAPKAP1	down
TNFAIP3	1.80495949885714	6.28888504285714	3.84645836909513	0.00184602042207584	0.375777035918014	-1.12002757827851	TNFAIP3	up
FOXN3	-1.01956108704762	6.03930474066667	-3.81891296654465	0.0019479255786506	0.379821874097287	-1.16434748010646	FOXN3	down
TTC28	-2.02362771071428	5.76063338678571	-3.7951520375033	0.00204041908437774	0.380800143613765	-1.2026363723984	TTC28	down
GADD45A	1.19121675228571	10.8656932367143	3.79506650429381	0.00204075998066179	0.380800143613765	-1.20277429768288	GADD45A	up
PSRC1	-1.08125204771429	8.18999450528571	-3.7837470668605	0.00208638871509969	0.383981265580333	-1.22103321694341	PSRC1	down
CENPE	-1.07472818771429	8.60234978242857	-3.75632740352186	0.00220126297821962	0.38913115937343	-1.26531070991703	CENPE	down
CAMKMT	-1.988493954	5.72125766028571	-3.6972494501861	0.00247108674084029	0.409531720454645	-1.36093054543317	CAMKMT	down
LRRC16A	-1.09140643457143	6.98768557228571	-3.68521434587387	0.0025300433790648	0.409531720454645	-1.38044488882402	LRRC16A	down
PPP1R15A	1.39394854907143	7.83634461567857	3.65711298094263	0.00267331646829475	0.427571508946904	-1.42605367075139	PPP1R15A	up
PPP1R9A	-1.15442823071428	4.75483731507143	-3.52942499360116	0.00343514657827144	0.458315031183172	-1.63398696231442	PPP1R9A	down
GABARAPL1	1.12525505128572	7.95554341607143	3.52792796530576	0.00344527283854118	0.458315031183172	-1.63643081475313	GABARAPL1	up
NFKBIE	1.12329468371428	6.57909518885714	3.51232925345422	0.00355259475986271	0.458315031183172	-1.66190256486743	NFKBIE	up
AGAP1	-2.12306255171428	7.05508926	-3.49245475412124	0.00369423378079897	0.458315031183172	-1.69437513388821	AGAP1	down
KIF16B	-1.12197468685714	6.09400054585714	-3.48639992861684	0.00373850553037295	0.458315031183172	-1.70427199678237	KIF16B	down
FOCAD	-1.17539330571429	7.88151038557143	-3.4845028505707	0.00375248629922954	0.458315031183172	-1.70737322245067	FOCAD	down
JUN	1.01623400167857	7.95351015883929	3.45399361643316	0.00398470127631557	0.468185933394465	-1.75727126589281	JUN	up
BAMBI	1.46289524485714	7.34930067471429	3.45284696172808	0.0039937055124618	0.468185933394465	-1.75914745456218	BAMBI	up
MAFF	1.80244192478571	8.39857060925	3.41607877915832	0.00429354529375143	0.489441515665655	-1.81933777505499	MAFF	up
MGMT	-1.47139545228571	7.23176569671429	-3.41515750796862	0.00430134205465904	0.489441515665655	-1.82084660580934	MGMT	down
CD83	1.22534056485714	7.34369788328571	3.40565819606885	0.00438256976045908	0.489441515665655	-1.83640613385878	CD83	up
IQGAP2	-1.56419258314285	5.29659102714286	-3.3579748478495	0.00481418786290994	0.501384604172054	-1.91455577185205	IQGAP2	down
SLC6A8	1.02082292476191	7.33391927385714	3.33212326746373	0.00506576668219199	0.515595267994314	-1.9569522125815	SLC6A8	up
ACYP2	-1.26120189014286	6.19249479535714	-3.31841388383576	0.00520448684061512	0.517942820027142	-1.97944197726001	ACYP2	down
TCF7L1	-1.05108984314285	5.74588491042857	-3.26242208656908	0.00581166843476946	0.557712610150912	-2.07132968443409	TCF7L1	down
NFKBIA	1.00906424428572	9.680625598	3.2232468647634	0.00627812967773811	0.581922731275556	-2.13564072571059	NFKBIA	up
CUX1	-1.08917170407143	6.75415173582143	-3.22305363779204	0.00628052073203987	0.581922731275556	-2.13595795153105	CUX1	down
SUCLG2	-1.2230054377143	8.77185392742858	-3.21045046624126	0.00643845543909029	0.584574838952434	-2.15664905197867	SUCLG2	down
TUFT1	1.24513909571429	10.070682005	3.20812261583038	0.00646805717786374	0.584574838952434	-2.16047078460322	TUFT1	up
VWA8	-1.00117628028572	5.93359382178571	-3.19781031227564	0.00660083327816812	0.591067806738421	-2.17740087955979	VWA8	down
CDKN1A	1.93761676442857	6.98318141692857	3.11607251750801	0.00775395406113908	0.636562323223891	-2.31156552910259	CDKN1A	up
GADD45B	1.05370559667857	7.10433115380357	3.10855146750141	0.00786963109479549	0.637718275914099	-2.3239058675623	GADD45B	up
C11orf49	-1.34863319185714	7.21597437007143	-3.08918794663961	0.00817539887188111	0.649066293570088	-2.35567136178489	C11orf49	down
MYLK	-1.55684926571428	6.52173994457143	-3.05703144756595	0.00870944046199798	0.659877397705261	-2.40840198229632	MYLK	down
XRCC4	-1.12124714489286	6.09504598348214	-3.02891550985159	0.00920462519146908	0.667551664515295	-2.45447990141922	XRCC4	down
SLC6A10P	1.053708112	7.04213187857143	3.02877111103994	0.00920723902029514	0.667551664515295	-2.45471647599051	SLC6A10P	up
FUT8	-1.42775518828571	8.43692942971429	-2.99787627327457	0.00978370855020544	0.671762868970185	-2.50531324388702	FUT8	down
CCNE2	1.03829480035714	8.94818073253571	2.99701981155797	0.00980018774232648	0.671762868970185	-2.50671529255489	CCNE2	up
INPP5A	-1.10359872271428	8.54273113478571	-2.99259469047054	0.00988576966038677	0.672006640537881	-2.51395878675131	INPP5A	down
FARS2	-1.09517982485714	5.67077928995238	-2.98003017648643	0.0101328138769045	0.672006640537881	-2.53452062900792	FARS2	down
TSPYL2	1.01409949328571	6.9528144325	2.97964806169865	0.0101404218341941	0.672006640537881	-2.53514583997846	TSPYL2	up
FTO	-1.864721688	7.637126862	-2.97849546071168	0.0101634044698642	0.672006640537881	-2.53703166589322	FTO	down
ZMIZ1	-1.002327842	8.45352818542857	-2.97768598942741	0.0101795759131009	0.672006640537881	-2.53835604114723	ZMIZ1	down
ELP4	-1.20020151814286	7.7872221035	-2.97035132948635	0.0103272692590284	0.672006640537881	-2.55035475889336	ELP4	down
CCDC91	-1.84204661542857	6.85093472857143	-2.96089765524375	0.0105207561646421	0.672321913510577	-2.56581582790763	CCDC91	down
PITPNC1	-1.67084635614285	6.56189981607143	-2.95905027200149	0.0105589820432253	0.672321913510577	-2.56883658362975	PITPNC1	down
HBEGF	1.04598439033333	6.44035887678571	2.92016257661418	0.0113961915960788	0.694682915010076	-2.63237842141035	HBEGF	up
DEPTOR	-1.52763107314286	6.08249546271429	-2.91939104526156	0.0114134469015986	0.694682915010076	-2.63363816045013	DEPTOR	down
WDR7	-1.36236512185715	5.86415933778571	-2.84163615741259	0.0132908777363222	0.72822355273698	-2.76037972630877	WDR7	down
WDR70	-1.408388399	7.58811665621429	-2.8349991237944	0.0134645133118274	0.729168730222692	-2.77117648780572	WDR70	down
CASK	-1.31349163328571	7.19928770607143	-2.83256881416188	0.0135286489426767	0.729168730222692	-2.77512904749664	CASK	down
DDIT3	1.10749025128571	7.66986593207143	2.77332616656228	0.0151879657797896	0.778818016226997	-2.87131322973334	DDIT3	up
TMEM135	-1.49878097857143	7.71867608842857	-2.73903757302774	0.0162375823647027	0.810646199784096	-2.92682394139462	TMEM135	down
ADK	-1.64720507435714	8.67591570125	-2.73733944213122	0.0162913638959215	0.810646199784096	-2.92956980137465	ADK	down
DIP2C	-1.23245575871428	6.17955709342857	-2.70648435675175	0.0172993597620492	0.833035478147423	-2.97940503946048	DIP2C	down
STAG1	-1.445857102	7.8345626415	-2.68788197965088	0.0179361459129484	0.847464900393035	-3.0093959737501	STAG1	down
PPM1H	-1.44031152714286	5.94576175142857	-2.68309563730891	0.0181036417128992	0.847464900393035	-3.01710565037064	PPM1H	down
AVPI1	1.24978865028572	8.19073582957143	2.67850102118968	0.0182658578145914	0.849141175567598	-3.02450378342107	AVPI1	up
EIF4G3	-1.198961587	7.50871856371429	-2.65908908981137	0.0189669322082664	0.852776206883356	-3.05573036284376	EIF4G3	down
FAF1	-1.38959625371429	8.99194652328571	-2.64223883074637	0.0195966077983063	0.857590963420996	-3.08279562368924	FAF1	down
NME7	-1.40961426528571	8.3145153455	-2.63006283565531	0.0200641774843244	0.8627232808989	-3.10232870953303	NME7	down
ADAM10	-1.0182216985238	9.13114610178571	-2.62195780205024	0.0203813910577136	0.8627232808989	-3.11531945867964	ADAM10	down
RABGAP1L	-1.56808520371429	6.20640871366667	-2.61612267798302	0.0206127661233451	0.8627232808989	-3.12466616210595	RABGAP1L	down
LIMCH1	-1.36004622261905	8.01124311030952	-2.59984385405567	0.0212717724479007	0.86692006104193	-3.15071523522782	LIMCH1	down
TRIB1	1.12807109028572	8.97180490414286	2.57761649553174	0.0222045645391708	0.870499362422861	-3.18621852367496	TRIB1	up
PMAIP1	1.54150791921429	9.25936071003571	2.54059163345615	0.0238466432279896	0.884995592431168	-3.24518392968166	PMAIP1	up
TAP1	1.07025155814286	7.45663288207143	2.54018093987637	0.0238654980574702	0.884995592431168	-3.2458367330727	TAP1	up
PLGRKT	-1.16231910585714	7.94285399921429	-2.52637314061894	0.0245078285281255	0.902089524042098	-3.26776779252431	PLGRKT	down
CXCL8	2.65797919385714	6.305512791	2.48378098332128	0.0265955900580646	0.911451475040881	-3.33520673457098	CXCL8	up
UNC13B	-1.40925505728571	7.03193887092857	-2.48073245414014	0.0267513944953726	0.912195393516067	-3.34002104363261	UNC13B	down
CCL20	1.84566160157143	5.03329959664286	2.46292629051946	0.0276790580429509	0.926935071000248	-3.36810602521944	CCL20	up
OSR2	1.453611489	7.14828714407143	2.44308955239189	0.0287487687025982	0.926935071000248	-3.39932190517669	OSR2	up
DUSP1	1.60636347085714	8.04650381121429	2.43070031240246	0.0294368017225777	0.926935071000248	-3.41877862514179	DUSP1	up
GCH1	1.05594142757143	8.77958241178571	2.42889763820513	0.0295382143527376	0.926935071000248	-3.42160706385026	GCH1	up
PHKB	-1.04286766221429	7.90173842710714	-2.41799884270601	0.0301584867506229	0.926935071000248	-3.43869340461119	PHKB	down
SGK1	1.45991629985714	8.15370773707143	2.41772597509068	0.0301741745854821	0.926935071000248	-3.43912087339152	SGK1	up
ERBB4	-1.25875538185714	4.88711890421429	-2.38982770019909	0.0318198401289413	0.934695049324302	-3.48274330075319	ERBB4	down
FCHSD2	-1.08553451314286	6.74342225942857	-2.36388778158849	0.0334263649534811	0.943452128466427	-3.52315297057372	FCHSD2	down
PDGFD	-1.65550300542857	5.64917263742857	-2.35756159426223	0.0338296959848986	0.94639880766747	-3.53298532559515	PDGFD	down
ABCC4	-1.29664036171429	8.06451387457143	-2.35598135271582	0.0339311645439508	0.94639880766747	-3.53543997311926	ABCC4	down
R3HDM2	-1.12846839014286	7.06886629007143	-2.34398364710729	0.0347110230030987	0.94908848267764	-3.55405785375449	R3HDM2	down
FOS	1.429716409	5.58958441821429	2.33501298573208	0.0353051974095572	0.94908848267764	-3.5679566945182	FOS	up
NUBPL	-1.19231620442857	6.41077356107143	-2.32969941912519	0.0356616757042726	0.954411579854387	-3.57618048224524	NUBPL	down
CERS6	-1.06345531878571	8.60869813560714	-2.31907778375172	0.0363845069765078	0.957626987880967	-3.59259952259603	CERS6	down
MAD1L1	-1.69898691157143	6.6041798455	-2.30379726558619	0.0374487445086829	0.971209613706042	-3.61617278414805	MAD1L1	down
ZNF557	1.07015999771429	6.00573254842857	2.29308639006477	0.0382121897366418	0.973885822900056	-3.63266244346379	ZNF557	up
TBL1XR1	-1.092367585	8.55443962435714	-2.28825792390186	0.0385611364306187	0.976131726518783	-3.64008668776454	TBL1XR1	down
PPP3CA	-1.06548803195238	8.81676576169047	-2.27168790537283	0.0397816295119094	0.98036340993572	-3.66552012831581	PPP3CA	down
DPYD	-2.59048675014285	6.86458103021429	-2.27123344938582	0.0398156109130019	0.98036340993572	-3.66621669308463	DPYD	down
TULP4	-1.18325487428571	7.03933596171429	-2.27066655905754	0.0398580377999078	0.98036340993572	-3.66708551678308	TULP4	down
PSD3	-1.0863699192381	5.17951113952381	-2.26492033368221	0.0402905044597204	0.980621245319462	-3.67588759837593	PSD3	down
RPS6KC1	-1.15636668971429	6.21835413985714	-2.25816952440174	0.0408042223478855	0.987756265304219	-3.68621760192832	RPS6KC1	down
PTPRK	-1.66285053614286	8.4116384655	-2.25442534065923	0.0410917961481269	0.989987909793587	-3.69194178977491	PTPRK	down
TNIK	-1.00596311404762	4.75789778502381	-2.22090981926386	0.0437521990453344	0.999902831010559	-3.74301525984971	TNIK	down
GALNT10	-1.21664677485714	6.86181482728571	-2.20063353186629	0.0454392814511038	0.999902831010559	-3.77376530262505	GALNT10	down
FARP1	-1.13915189985714	7.81888162385714	-2.19650782388051	0.0457899363485352	0.999902831010559	-3.78000810113416	FARP1	down
ITFG1	-1.27386808157143	8.90188979221429	-2.15511391408397	0.0494508762739783	0.999902831010559	-3.8423727070663	ITFG1	down
