# Supplementary material for: Identification and validation of genes associated with prognosis of cisplatin-resistant ovarian cancer
Source: BMC Cancer. 2024 Aug 5;24:508. doi: 10.1186/s12885-024-12264-z (PMC11302001; doi:10.1186/s12885-024-12264-z)
Supplement: Supplementary file 3 — Supplementary Material 3. [file 12885_2024_12264_MOESM3_ESM.csv]

	ONTOLOGY	ID	Description	GeneRatio	BgRatio	pvalue	p.adjust	qvalue	geneID	Count
GO:0062197	BP	GO:0062197	cellular response to chemical stress	12/120	337/18723	1.76059302216601e-06	0.00397013726498435	0.00355454464896253	FER/MAPKAP1/TNFAIP3/JUN/MGMT/MYLK/FUT8/DDIT3/GCH1/PDGFD/FOS/PTPRK	12
GO:0006469	BP	GO:0006469	negative regulation of protein kinase activity	9/120	212/18723	9.11329601174271e-06	0.0102752412532399	0.00919963250027501	PLK1/SMYD3/TNFAIP3/GADD45A/CDKN1A/GADD45B/DEPTOR/TRIB1/DUSP1	9
GO:0034599	BP	GO:0034599	cellular response to oxidative stress	10/120	288/18723	1.66104933439641e-05	0.0124855541635464	0.0111785706083239	FER/MAPKAP1/TNFAIP3/JUN/MGMT/FUT8/GCH1/PDGFD/FOS/PTPRK	10
GO:0033673	BP	GO:0033673	negative regulation of kinase activity	9/120	237/18723	2.2151529290235e-05	0.01248792463737	0.0111806929417554	PLK1/SMYD3/TNFAIP3/GADD45A/CDKN1A/GADD45B/DEPTOR/TRIB1/DUSP1	9
GO:0000079	BP	GO:0000079	regulation of cyclin-dependent protein serine/threonine kinase activity	6/120	94/18723	3.14284556816177e-05	0.0141742335124096	0.0126904795783879	PLK1/TNFAIP3/GADD45A/PSRC1/CDKN1A/CCNE2	6
GO:1904029	BP	GO:1904029	regulation of cyclin-dependent protein kinase activity	6/120	98/18723	3.9793943457894e-05	0.0149558904162585	0.0133903129039019	PLK1/TNFAIP3/GADD45A/PSRC1/CDKN1A/CCNE2	6
GO:0051348	BP	GO:0051348	negative regulation of transferase activity	9/120	268/18723	5.77896909991643e-05	0.0160416812632043	0.0143624435349869	PLK1/SMYD3/TNFAIP3/GADD45A/CDKN1A/GADD45B/DEPTOR/TRIB1/DUSP1	9
GO:0034614	BP	GO:0034614	cellular response to reactive oxygen species	7/120	155/18723	6.33153354406027e-05	0.0160416812632043	0.0143624435349869	FER/TNFAIP3/JUN/GCH1/PDGFD/FOS/PTPRK	7
GO:1902043	BP	GO:1902043	positive regulation of extrinsic apoptotic signaling pathway via death domain receptors	3/120	13/18723	7.0071138937329e-05	0.0160416812632043	0.0143624435349869	ATF3/FAF1/PMAIP1	3
GO:0001933	BP	GO:0001933	negative regulation of protein phosphorylation	10/120	342/18723	7.11382761117705e-05	0.0160416812632043	0.0143624435349869	PLK1/SMYD3/PARD3/TNFAIP3/GADD45A/CDKN1A/GADD45B/DEPTOR/TRIB1/DUSP1	10
GO:0000302	BP	GO:0000302	response to reactive oxygen species	8/120	222/18723	9.26915432005737e-05	0.0190017663561176	0.0170126679290622	FER/TNFAIP3/JUN/DUSP1/GCH1/PDGFD/FOS/PTPRK	8
GO:0042994	BP	GO:0042994	cytoplasmic sequestering of transcription factor	3/120	15/18723	0.00011043714983258	0.0207529810727056	0.0185805660858674	NFKBIE/NFKBIA/FAF1	3
GO:0045936	BP	GO:0045936	negative regulation of phosphate metabolic process	11/120	441/18723	0.000126711816423587	0.020818609886754	0.018639324898025	PLK1/SMYD3/PARD3/TNFAIP3/GADD45A/PPP1R15A/CDKN1A/GADD45B/DEPTOR/TRIB1/DUSP1	11
GO:0010563	BP	GO:0010563	negative regulation of phosphorus metabolic process	11/120	442/18723	0.000129250793088495	0.020818609886754	0.018639324898025	PLK1/SMYD3/PARD3/TNFAIP3/GADD45A/PPP1R15A/CDKN1A/GADD45B/DEPTOR/TRIB1/DUSP1	11
GO:0006979	BP	GO:0006979	response to oxidative stress	11/120	446/18723	0.000139845564572044	0.0210234498739973	0.0188227223052056	FER/MAPKAP1/TNFAIP3/JUN/MGMT/FUT8/DUSP1/GCH1/PDGFD/FOS/PTPRK	11
GO:0048660	BP	GO:0048660	regulation of smooth muscle cell proliferation	7/120	180/18723	0.000161208774714435	0.0227203616863156	0.0203420019672556	TNFAIP3/JUN/CDKN1A/HBEGF/TRIB1/PDGFD/ABCC4	7
GO:0048659	BP	GO:0048659	smooth muscle cell proliferation	7/120	184/18723	0.00018458907932949	0.0234910299825485	0.0210319969688543	TNFAIP3/JUN/CDKN1A/HBEGF/TRIB1/PDGFD/ABCC4	7
GO:0042326	BP	GO:0042326	negative regulation of phosphorylation	10/120	385/18723	0.000187511547532538	0.0234910299825485	0.0210319969688543	PLK1/SMYD3/PARD3/TNFAIP3/GADD45A/CDKN1A/GADD45B/DEPTOR/TRIB1/DUSP1	10
GO:0033002	BP	GO:0033002	muscle cell proliferation	8/120	248/18723	0.000198539157064753	0.0235634631147904	0.0210968478254956	TNFAIP3/JUN/CDKN1A/HBEGF/TRIB1/ERBB4/PDGFD/ABCC4	8
GO:0070262	BP	GO:0070262	peptidyl-serine dephosphorylation	3/120	19/18723	0.000230831801306523	0.0260262855973104	0.0233018628897848	PPP1R15A/DUSP1/PPP3CA	3
GO:1902041	BP	GO:1902041	regulation of extrinsic apoptotic signaling pathway via death domain receptors	4/120	49/18723	0.000272110757139961	0.0292195122547911	0.0261608236688945	ATF3/TNFAIP3/FAF1/PMAIP1	4
GO:0048813	BP	GO:0048813	dendrite morphogenesis	6/120	146/18723	0.000357203809231783	0.035466497137591	0.0317538763029056	PPP1R9A/CUX1/ADAM10/PPP3CA/TNIK/FARP1	6
GO:0051220	BP	GO:0051220	cytoplasmic sequestering of protein	3/120	22/18723	0.000361742542866782	0.035466497137591	0.0317538763029056	NFKBIE/NFKBIA/FAF1	3
GO:0071900	BP	GO:0071900	regulation of protein serine/threonine kinase activity	9/120	359/18723	0.000511649211767684	0.0480737071890053	0.0430413679022113	PLK1/TNFAIP3/GADD45A/PSRC1/CDKN1A/CCNE2/TRIB1/DUSP1/PDGFD	9
GO:0005547	MF	GO:0005547	phosphatidylinositol-3,4,5-trisphosphate binding	5/121	39/18368	5.49475824149631e-06	0.00177480691200331	0.00151539648344425	PARD3/MAPKAP1/KIF16B/IQGAP2/FCHSD2	5
GO:0005001	MF	GO:0005001	transmembrane receptor protein tyrosine phosphatase activity	3/121	17/18368	0.000177251924001776	0.0190841238175246	0.0162947382766545	PTPRG/PTPRM/PTPRK	3
GO:0019198	MF	GO:0019198	transmembrane receptor protein phosphatase activity	3/121	17/18368	0.000177251924001776	0.0190841238175246	0.0162947382766545	PTPRG/PTPRM/PTPRK	3
GO:0051020	MF	GO:0051020	GTPase binding	8/121	291/18368	0.000691266620826907	0.04277689354576	0.0365245107022621	DIAPH2/DOCK4/MAPKAP1/PPP1R9A/IQGAP2/RABGAP1L/UNC13B/FARP1	8
GO:0043325	MF	GO:0043325	phosphatidylinositol-3,4-bisphosphate binding	3/121	29/18368	0.000899114838788523	0.04277689354576	0.0365245107022621	MAPKAP1/KIF16B/FCHSD2	3
GO:0005096	MF	GO:0005096	GTPase activator activity	10/121	462/18368	0.000966795350386104	0.04277689354576	0.0365245107022621	TBC1D5/TBC1D22A/DOCK4/DOCK1/AGAP1/JUN/IQGAP2/RABGAP1L/PSD3/FARP1	10
GO:0004721	MF	GO:0004721	phosphoprotein phosphatase activity	6/121	174/18368	0.00103707310765978	0.04277689354576	0.0365245107022621	PTPRG/PTPRM/PPM1H/DUSP1/PPP3CA/PTPRK	6
GO:0008157	MF	GO:0008157	protein phosphatase 1 binding	3/121	31/18368	0.00109549963152079	0.04277689354576	0.0365245107022621	FER/PPP1R15A/PPP1R9A	3
GO:0005154	MF	GO:0005154	epidermal growth factor receptor binding	3/121	33/18368	0.00131702877212538	0.04277689354576	0.0365245107022621	FER/HBEGF/ERBB4	3
GO:0030695	MF	GO:0030695	GTPase regulator activity	10/121	488/18368	0.00145679823220854	0.04277689354576	0.0365245107022621	TBC1D5/TBC1D22A/DOCK4/DOCK1/AGAP1/JUN/IQGAP2/RABGAP1L/PSD3/FARP1	10
GO:0060589	MF	GO:0060589	nucleoside-triphosphatase regulator activity	10/121	488/18368	0.00145679823220854	0.04277689354576	0.0365245107022621	TBC1D5/TBC1D22A/DOCK4/DOCK1/AGAP1/JUN/IQGAP2/RABGAP1L/PSD3/FARP1	10
GO:0031267	MF	GO:0031267	small GTPase binding	7/121	259/18368	0.00164935509738515	0.0443951413712836	0.0379062311855184	DIAPH2/DOCK4/MAPKAP1/IQGAP2/RABGAP1L/UNC13B/FARP1	7
GO:0035091	MF	GO:0035091	phosphatidylinositol binding	7/121	271/18368	0.00213098708354754	0.0498199677398965	0.0425381507181127	PARD3/MAPKAP1/KIF16B/IQGAP2/PITPNC1/FCHSD2/RPS6KC1	7
GO:0005516	MF	GO:0005516	calmodulin binding	6/121	201/18368	0.00216071402196963	0.0498199677398965	0.0425381507181127	IQGAP2/MYLK/CASK/UNC13B/PHKB/PPP3CA	6
GO:0016791	MF	GO:0016791	phosphatase activity	7/121	275/18368	0.00231362079287445	0.0498199677398965	0.0425381507181127	PTPRG/PTPRM/INPP5A/PPM1H/DUSP1/PPP3CA/PTPRK	7
