# Supplementary material for: Identification and validation of genes associated with prognosis of cisplatin-resistant ovarian cancer
Source: BMC Cancer. 2024 Aug 5;24:508. doi: 10.1186/s12885-024-12264-z (PMC11302001; doi:10.1186/s12885-024-12264-z)
Supplement: Supplementary file 4 — Supplementary Material 4. [file 12885_2024_12264_MOESM4_ESM.csv]

	ID	Description	GeneRatio	BgRatio	pvalue	p.adjust	qvalue	geneID	Count
hsa05169	hsa05169	Epstein-Barr virus infection	10/71	202/8190	8.30215638148893e-06	0.000811069164975704	0.000585561094581522	IRF7/TNFAIP3/GADD45A/NFKBIE/JUN/NFKBIA/CDKN1A/GADD45B/CCNE2/TAP1	10
hsa05210	hsa05210	Colorectal cancer	7/71	86/8190	8.49287083744193e-06	0.000811069164975704	0.000585561094581522	GADD45A/JUN/TCF7L1/CDKN1A/GADD45B/PMAIP1/FOS	7
hsa04110	hsa04110	Cell cycle	7/71	126/8190	0.00010142579223506	0.00625341772729472	0.00451472980036158	PLK1/GADD45A/CDKN1A/GADD45B/CCNE2/STAG1/MAD1L1	7
hsa04657	hsa04657	IL-17 signaling pathway	6/71	94/8190	0.000152964574361792	0.00625341772729472	0.00451472980036158	TNFAIP3/JUN/NFKBIA/CXCL8/CCL20/FOS	6
hsa04210	hsa04210	Apoptosis	7/71	136/8190	0.000163702034745935	0.00625341772729472	0.00451472980036158	GADD45A/JUN/NFKBIA/GADD45B/DDIT3/PMAIP1/FOS	7
hsa05167	hsa05167	Kaposi sarcoma-associated herpesvirus infection	8/71	194/8190	0.000254361963325938	0.00752995634177156	0.00543634213707399	IRF7/JUN/TCF7L1/NFKBIA/CDKN1A/CXCL8/FOS/PPP3CA	8
hsa05216	hsa05216	Thyroid cancer	4/71	37/8190	0.000275966986347649	0.00752995634177156	0.00543634213707399	GADD45A/TCF7L1/CDKN1A/GADD45B	4
hsa05120	hsa05120	Epithelial cell signaling in Helicobacter pylori infection	5/71	70/8190	0.00033193432081614	0.00758813923972861	0.00547834797687764	JUN/NFKBIA/HBEGF/ADAM10/CXCL8	5
hsa05203	hsa05203	Viral carcinogenesis	8/71	204/8190	0.000357556299254228	0.00758813923972861	0.00547834797687764	SND1/IRF7/JUN/NFKBIA/CDKN1A/CCNE2/PMAIP1/MAD1L1	8
hsa04115	hsa04115	p53 signaling pathway	5/71	73/8190	0.000403749660350228	0.00771161851268935	0.00556749531640841	GADD45A/CDKN1A/GADD45B/CCNE2/PMAIP1	5
hsa05161	hsa05161	Hepatitis B	7/71	162/8190	0.000478177939358052	0.00830290785612617	0.00599438373740715	IRF7/JUN/NFKBIA/CDKN1A/CCNE2/CXCL8/FOS	7
hsa04662	hsa04662	B cell receptor signaling pathway	5/71	82/8190	0.000690560660332789	0.0109914238436302	0.00793539004417504	NFKBIE/JUN/NFKBIA/FOS/PPP3CA	5
hsa04010	hsa04010	MAPK signaling pathway	9/71	294/8190	0.000922156273972054	0.0135486037175894	0.00978157667128251	GADD45A/JUN/GADD45B/DDIT3/DUSP1/ERBB4/PDGFD/FOS/PPP3CA	9
hsa05235	hsa05235	PD-L1 expression and PD-1 checkpoint pathway in cancer	5/71	89/8190	0.00100247381225084	0.0136766070099936	0.00987399018081653	NFKBIE/JUN/NFKBIA/FOS/PPP3CA	5
hsa04658	hsa04658	Th1 and Th2 cell differentiation	5/71	92/8190	0.00116413022995316	0.0138968046200658	0.0100329644818331	NFKBIE/JUN/NFKBIA/FOS/PPP3CA	5
hsa05222	hsa05222	Small cell lung cancer	5/71	92/8190	0.00116413022995316	0.0138968046200658	0.0100329644818331	GADD45A/NFKBIA/CDKN1A/GADD45B/CCNE2	5
hsa05162	hsa05162	Measles	6/71	139/8190	0.00124265321226507	0.013961574326037	0.0100797257465464	IRF7/TNFAIP3/JUN/NFKBIA/CCNE2/FOS	6
hsa05215	hsa05215	Prostate cancer	5/71	97/8190	0.00147547103766794	0.0155418248105142	0.0112206065041464	TCF7L1/NFKBIA/CDKN1A/CCNE2/PDGFD	5
hsa05213	hsa05213	Endometrial cancer	4/71	58/8190	0.0015460453999988	0.0155418248105142	0.0112206065041464	GADD45A/TCF7L1/CDKN1A/GADD45B	4
hsa05224	hsa05224	Breast cancer	6/71	147/8190	0.00165662486398643	0.0158207674510704	0.0114219924832749	GADD45A/JUN/TCF7L1/CDKN1A/GADD45B/FOS	6
hsa04064	hsa04064	NF-kappa B signaling pathway	5/71	104/8190	0.00200934820915087	0.0166863264325138	0.0120468931532615	TNFAIP3/GADD45A/NFKBIA/GADD45B/CXCL8	5
hsa04620	hsa04620	Toll-like receptor signaling pathway	5/71	104/8190	0.00200934820915087	0.0166863264325138	0.0120468931532615	IRF7/JUN/NFKBIA/CXCL8/FOS	5
hsa04660	hsa04660	T cell receptor signaling pathway	5/71	104/8190	0.00200934820915087	0.0166863264325138	0.0120468931532615	NFKBIE/JUN/NFKBIA/FOS/PPP3CA	5
hsa05217	hsa05217	Basal cell carcinoma	4/71	63/8190	0.00210119872762912	0.0167220398740484	0.0120726768999743	GADD45A/TCF7L1/CDKN1A/GADD45B	4
hsa04218	hsa04218	Cellular senescence	6/71	156/8190	0.0022397586393205	0.0171117560044086	0.0123540371263573	GADD45A/CDKN1A/GADD45B/CCNE2/CXCL8/PPP3CA	6
hsa04659	hsa04659	Th17 cell differentiation	5/71	108/8190	0.00237144360659115	0.0174209895714965	0.0125772920025685	NFKBIE/JUN/NFKBIA/FOS/PPP3CA	5
hsa05417	hsa05417	Lipid and atherosclerosis	7/71	215/8190	0.00249301806826956	0.0176357944829439	0.0127323729802461	IRF7/JUN/NFKBIA/DDIT3/CXCL8/FOS/PPP3CA	7
hsa04668	hsa04668	TNF signaling pathway	5/71	112/8190	0.00277894753447364	0.0189563921101595	0.0136857942487236	TNFAIP3/JUN/NFKBIA/CCL20/FOS	5
hsa05166	hsa05166	Human T-cell leukemia virus 1 infection	7/71	222/8190	0.00298338703022341	0.0196492042335404	0.0141859782562347	JUN/NFKBIA/CDKN1A/CCNE2/FOS/MAD1L1/PPP3CA	7
hsa04520	hsa04520	Adherens junction	4/71	71/8190	0.00325397948478112	0.0207170027197732	0.0149568881581167	FER/PTPRM/PARD3/TCF7L1	4
hsa05218	hsa05218	Melanoma	4/71	72/8190	0.0034231181230467	0.021090824564578	0.0152267733147408	GADD45A/CDKN1A/GADD45B/PDGFD	4
hsa05220	hsa05220	Chronic myeloid leukemia	4/71	76/8190	0.00415961659699994	0.0248277115633434	0.01792466362523	GADD45A/NFKBIA/CDKN1A/GADD45B	4
hsa05219	hsa05219	Bladder cancer	3/71	41/8190	0.00525744286331623	0.0304294420270728	0.021968900003012	CDKN1A/HBEGF/CXCL8	3
hsa04068	hsa04068	FoxO signaling pathway	5/71	131/8190	0.00543239947092912	0.0305173029102195	0.0220323322195577	PLK1/GADD45A/CDKN1A/GADD45B/SGK1	5
hsa04012	hsa04012	ErbB signaling pathway	4/71	85/8190	0.00619319009709121	0.0337971231012692	0.0244002376757579	JUN/CDKN1A/HBEGF/ERBB4	4
hsa05202	hsa05202	Transcriptional misregulation in cancer	6/71	193/8190	0.00637219702976583	0.0338080453523687	0.0244081231257112	GADD45A/CDKN1A/GADD45B/FUT8/DDIT3/CXCL8	6
hsa05135	hsa05135	Yersinia infection	5/71	137/8190	0.00655252975396476	0.0338252211623586	0.0244205234073793	DOCK1/JUN/NFKBIA/CXCL8/FOS	5
hsa05323	hsa05323	Rheumatoid arthritis	4/71	93/8190	0.008480713688659	0.0426267451193123	0.0307748890087072	JUN/CXCL8/CCL20/FOS	4
hsa05226	hsa05226	Gastric cancer	5/71	149/8190	0.00926320445468979	0.0453659500216859	0.0327524907844632	GADD45A/TCF7L1/CDKN1A/GADD45B/CCNE2	5
hsa01522	hsa01522	Endocrine resistance	4/71	98/8190	0.010159252595155	0.0485104311418652	0.0350226865780344	JUN/CDKN1A/HBEGF/FOS	4
hsa04921	hsa04921	Oxytocin signaling pathway	5/71	154/8190	0.0105927032561897	0.0493464956568836	0.0356262933648484	JUN/CDKN1A/MYLK/FOS/PPP3CA	5
