# Supplementary material for: Identification and validation of genes associated with prognosis of cisplatin-resistant ovarian cancer
Source: BMC Cancer. 2024 Aug 5;24:508. doi: 10.1186/s12885-024-12264-z (PMC11302001; doi:10.1186/s12885-024-12264-z)
Supplement: Supplementary file 5 — Supplementary Material 5. [file 12885_2024_12264_MOESM5_ESM.csv]

	ID	Description	setSize	enrichmentScore	NES	pvalue	p.adjust	qvalues	rank	leading_edge	core_enrichment
KEGG_FOCAL_ADHESION	KEGG_FOCAL_ADHESION	KEGG_FOCAL_ADHESION	187	-0.455351472498246	-1.72732013469681	0.00177935943060498	0.0192368338063702	0.0146060515527229	2115	tags=29%, list=16%, signal=25%	MAPK1/TNC/PAK2/PAK1/ROCK1/MAPK9/COL5A2/AKT2/RAP1A/PAK3/AKT3/ITGA4/ITGA2/VEGFC/FLNB/RHOA/ITGB3/LAMA1/ITGB5/FLNA/ARHGAP35/ITGAV/MET/ROCK2/EGFR/GSK3B/PIK3R1/ITGA3/PARVA/PPP1CB/ACTN1/PRKCB/ACTB/LAMC1/ACTN4/FYN/RELN/IGF1R/ITGA1/LAMB1/ITGA6/LAMA5/PIK3CB/PARVB/PDGFC/COL4A2/VAV3/TLN2/COL4A1/PRKCA/PTK2/MYLK/DOCK1/PDGFD
KEGG_CALCIUM_SIGNALING_PATHWAY	KEGG_CALCIUM_SIGNALING_PATHWAY	KEGG_CALCIUM_SIGNALING_PATHWAY	162	-0.455218156410117	-1.69779984463297	0.0018018018018018	0.0192368338063702	0.0146060515527229	1586	tags=18%, list=12%, signal=16%	ADCY9/ADCY3/CHRM3/F2R/VDAC1/ATP2A2/EGFR/ATP2B2/ATP2B4/GNAL/ITPKB/PRKCB/PRKACB/SLC25A6/PPP3CB/ITPR2/GNAQ/OXTR/ITPR1/PLCE1/PRKCA/PLCG2/PRKX/PLCB1/PHKB/PPP3CA/ERBB4/MYLK/PLCB4
KEGG_REGULATION_OF_ACTIN_CYTOSKELETON	KEGG_REGULATION_OF_ACTIN_CYTOSKELETON	KEGG_REGULATION_OF_ACTIN_CYTOSKELETON	192	-0.547230084910453	-2.07799276928081	0.00180505415162455	0.0192368338063702	0.0146060515527229	2169	tags=31%, list=16%, signal=27%	WASF2/ARHGEF12/NRAS/FGF22/MAPK1/SCIN/PAK2/PIP4K2A/PAK1/ROCK1/ARPC1A/ARPC1B/ARHGEF6/PAK3/ITGA4/ITGA2/RHOA/ITGB3/CHRM3/F2R/ITGB5/PIKFYVE/FGF12/NCKAP1/CYFIP1/ARHGAP35/ITGAV/MSN/ROCK2/EGFR/RRAS2/PIK3R1/ITGA3/GNG12/PPP1CB/ACTN1/ACTB/FGF18/RDX/ACTN4/GSN/EZR/MYH9/GNA12/MYH10/ITGA1/ENAH/ITGA6/PIK3CB/TIAM1/PDGFC/VAV3/FGF13/CYFIP2/PTK2/DIAPH2/MYLK/DOCK1/IQGAP2/PDGFD
KEGG_WNT_SIGNALING_PATHWAY	KEGG_WNT_SIGNALING_PATHWAY	KEGG_WNT_SIGNALING_PATHWAY	132	-0.441023000010159	-1.60325406746723	0.00184162062615101	0.0192368338063702	0.0146060515527229	1524	tags=36%, list=11%, signal=32%	SMAD2/CUL1/DVL1/PPP3R1/SMAD3/PSEN1/CCND1/CSNK2A1/WNT1/DAAM2/PPP2R1A/SENP2/WNT5B/PPP2R5C/LRP6/ROCK1/MAPK9/FZD6/RHOA/MYC/SOX17/RUVBL1/CTBP1/ROCK2/GSK3B/NLK/PPP2R5E/MAP3K7/WNT7A/SFRP1/PRKCB/PRKACB/FBXW11/CTNNBIP1/PPP3CB/CTBP2/TBL1X/TCF7L2/WNT5A/PRKCA/PRKX/PLCB1/LRP5/TCF7L1/PPP3CA/TBL1XR1/PLCB4
KEGG_AXON_GUIDANCE	KEGG_AXON_GUIDANCE	KEGG_AXON_GUIDANCE	111	-0.480743007950158	-1.69969970249213	0.00186915887850467	0.0192368338063702	0.0146060515527229	2167	tags=32%, list=16%, signal=27%	ARHGEF12/NRAS/L1CAM/MAPK1/PAK2/PAK1/PLXNA2/ROCK1/PLXNA1/PAK3/RHOA/EPHB1/NRP1/ABLIM1/MET/ROCK2/GSK3B/SEMA3D/EFNA5/RASA1/NCK2/ABLIM3/SLIT3/SEMA3E/FYN/PPP3CB/EPHA4/SEMA4D/DPYSL2/SEMA3C/EPHB2/SEMA3A/SLIT2/PTK2/PPP3CA/ROBO1
KEGG_TIGHT_JUNCTION	KEGG_TIGHT_JUNCTION	KEGG_TIGHT_JUNCTION	114	-0.494459272684634	-1.75075628207912	0.0018796992481203	0.0192368338063702	0.0146060515527229	1911	tags=25%, list=14%, signal=21%	LLGL2/AKT2/AKT3/RHOA/PPP2R2B/MPDZ/PRKCI/RRAS2/ASH1L/EPB41L1/CLDN3/ACTN1/TJP2/PRKCB/ACTB/CTNNA1/ACTN4/CLDN10/MYH9/PRKCQ/MYH10/PRKCZ/CLDN16/PRKCH/EPB41L2/PRKCA/CASK/PARD3
KEGG_VASCULAR_SMOOTH_MUSCLE_CONTRACTION	KEGG_VASCULAR_SMOOTH_MUSCLE_CONTRACTION	KEGG_VASCULAR_SMOOTH_MUSCLE_CONTRACTION	95	-0.535692545746334	-1.83642933592213	0.00193423597678917	0.0192368338063702	0.0146060515527229	1657	tags=21%, list=12%, signal=19%	RHOA/ADCY9/ADCY3/ROCK2/KCNMA1/PPP1CB/PLA2G4A/PRKCB/PRKACB/PRKCQ/GNA12/ITPR2/GNAQ/PRKCH/ITPR1/PRKCA/PRKX/PLCB1/MYLK/PLCB4
KEGG_CYTOSOLIC_DNA_SENSING_PATHWAY	KEGG_CYTOSOLIC_DNA_SENSING_PATHWAY	KEGG_CYTOSOLIC_DNA_SENSING_PATHWAY	46	0.62479062915486	1.95241110823948	0.00194174757281553	0.0192368338063702	0.0146060515527229	2021	tags=37%, list=15%, signal=32%	IRF7/NFKBIA/IL6/IL18/DDX58/POLR3D/POLR1C/RIPK1/POLR3C/IRF3/RELA/POLR3K/NFKBIB/CHUK/IKBKE/IKBKG/POLR3F
KEGG_FC_GAMMA_R_MEDIATED_PHAGOCYTOSIS	KEGG_FC_GAMMA_R_MEDIATED_PHAGOCYTOSIS	KEGG_FC_GAMMA_R_MEDIATED_PHAGOCYTOSIS	87	-0.496037937740223	-1.68138609717276	0.00194174757281553	0.0192368338063702	0.0146060515527229	2169	tags=33%, list=16%, signal=28%	WASF2/MAPK1/SCIN/AMPH/DNM2/PAK1/ARPC1A/ARPC1B/AKT2/AKT3/PIKFYVE/PLD1/SYK/PIK3R1/MARCKS/DOCK2/PLA2G4A/WASF3/PRKCB/GAB2/GSN/PIK3CB/VAV3/ASAP2/ASAP1/MYO10/PRKCA/PLCG2/DNM3
KEGG_PROGESTERONE_MEDIATED_OOCYTE_MATURATION	KEGG_PROGESTERONE_MEDIATED_OOCYTE_MATURATION	KEGG_PROGESTERONE_MEDIATED_OOCYTE_MATURATION	73	-0.518063398995614	-1.70546390660258	0.00196850393700787	0.0192368338063702	0.0146060515527229	1922	tags=29%, list=14%, signal=25%	MAPK9/AKT2/AKT3/HSP90AB1/ADCY9/ADCY3/PIK3R1/CDC25B/CDC25C/BUB1/CDC27/CCNA2/PRKACB/CCNB2/IGF1R/PDE3B/PIK3CB/CCNB1/PRKX/RPS6KA2/PLK1
KEGG_GRAFT_VERSUS_HOST_DISEASE	KEGG_GRAFT_VERSUS_HOST_DISEASE	KEGG_GRAFT_VERSUS_HOST_DISEASE	35	0.685161334450463	1.98570299259229	0.0019723865877712	0.0192368338063702	0.0146060515527229	1824	tags=31%, list=14%, signal=27%	IL6/HLA-E/HLA-DMA/TNF/HLA-B/FAS/IL1A/HLA-A/HLA-C/HLA-F/HLA-G
KEGG_NOD_LIKE_RECEPTOR_SIGNALING_PATHWAY	KEGG_NOD_LIKE_RECEPTOR_SIGNALING_PATHWAY	KEGG_NOD_LIKE_RECEPTOR_SIGNALING_PATHWAY	54	0.640066489128926	2.0573734106839	0.00197628458498024	0.0192368338063702	0.0146060515527229	2270	tags=37%, list=17%, signal=31%	CXCL8/TNFAIP3/BIRC3/CXCL2/NFKBIA/IL6/CXCL1/IL18/TNF/TRIP6/BIRC2/RIPK2/RELA/NFKBIB/CHUK/MAPK12/NOD1/IKBKG/TRAF6/CARD8
KEGG_ALLOGRAFT_REJECTION	KEGG_ALLOGRAFT_REJECTION	KEGG_ALLOGRAFT_REJECTION	33	0.657336313969976	1.87481946570395	0.00198019801980198	0.0192368338063702	0.0146060515527229	1824	tags=30%, list=14%, signal=26%	HLA-E/HLA-DMA/TNF/HLA-B/FAS/CD40/HLA-A/HLA-C/HLA-F/HLA-G
KEGG_LONG_TERM_POTENTIATION	KEGG_LONG_TERM_POTENTIATION	KEGG_LONG_TERM_POTENTIATION	64	-0.618561868806805	-2.00517425607298	0.00198412698412698	0.0192368338063702	0.0146060515527229	1044	tags=20%, list=8%, signal=19%	PPP1CB/PRKCB/PRKACB/PPP3CB/ITPR2/GNAQ/ITPR1/PRKCA/PRKX/PLCB1/RPS6KA2/PPP3CA/PLCB4
KEGG_MELANOGENESIS	KEGG_MELANOGENESIS	KEGG_MELANOGENESIS	86	-0.490539241698752	-1.64974796384912	0.00198412698412698	0.0192368338063702	0.0146060515527229	1586	tags=20%, list=12%, signal=18%	ADCY9/ADCY3/KIT/CREB1/GSK3B/WNT7A/PRKCB/PRKACB/TCF7L2/GNAQ/WNT5A/CREB3L2/PRKCA/PRKX/PLCB1/TCF7L1/PLCB4
KEGG_ADHERENS_JUNCTION	KEGG_ADHERENS_JUNCTION	KEGG_ADHERENS_JUNCTION	66	-0.585002908361438	-1.9037767562354	0.00198807157057654	0.0192368338063702	0.0146060515527229	2785	tags=50%, list=21%, signal=40%	SMAD2/CDH1/SMAD3/SORBS1/IQGAP1/CSNK2A1/TJP1/BAIAP2/FARP2/VCL/PTPRJ/WASF2/MAPK1/RHOA/MET/EGFR/NLK/MAP3K7/ACTN1/WASF3/ACTB/CTNNA1/PTPRF/INSR/ACTN4/FYN/TGFBR2/IGF1R/TCF7L2/TCF7L1/FER/PARD3/PTPRM
KEGG_RIG_I_LIKE_RECEPTOR_SIGNALING_PATHWAY	KEGG_RIG_I_LIKE_RECEPTOR_SIGNALING_PATHWAY	KEGG_RIG_I_LIKE_RECEPTOR_SIGNALING_PATHWAY	64	0.573631298941633	1.89249214007731	0.00200803212851406	0.0192368338063702	0.0146060515527229	2223	tags=33%, list=17%, signal=28%	CXCL8/IRF7/NFKBIA/ISG15/DDX58/TNF/RIPK1/NLRX1/ATG12/IRF3/RELA/AZI2/SIKE1/NFKBIB/CHUK/IKBKE/MAPK12/IKBKG/TANK/TRAF2/TRAF6
KEGG_P53_SIGNALING_PATHWAY	KEGG_P53_SIGNALING_PATHWAY	KEGG_P53_SIGNALING_PATHWAY	60	0.57175831136119	1.86868096466816	0.00202020202020202	0.0192368338063702	0.0146060515527229	1282	tags=30%, list=10%, signal=27%	CDKN1A/PMAIP1/GADD45A/GADD45B/CCNE2/PIDD1/TP53I3/PPM1D/SFN/CCND3/CCNE1/TNFRSF10B/CASP3/DDB2/FAS/SESN1/RRM2/SERPINB5
KEGG_TOLL_LIKE_RECEPTOR_SIGNALING_PATHWAY	KEGG_TOLL_LIKE_RECEPTOR_SIGNALING_PATHWAY	KEGG_TOLL_LIKE_RECEPTOR_SIGNALING_PATHWAY	95	0.512273743287494	1.8151133367402	0.00206185567010309	0.0192368338063702	0.0146060515527229	1972	tags=22%, list=15%, signal=19%	CXCL8/FOS/IRF7/JUN/NFKBIA/IL6/MYD88/TICAM1/TNF/TLR3/RIPK1/CD40/CTSK/IRF3/RELA/IRAK4/MAP3K8/CHUK/IKBKE/MAPK12/IKBKG
KEGG_O_GLYCAN_BIOSYNTHESIS	KEGG_O_GLYCAN_BIOSYNTHESIS	KEGG_O_GLYCAN_BIOSYNTHESIS	18	-0.707024388775738	-1.78423852220506	0.00213675213675214	0.0192368338063702	0.0146060515527229	1996	tags=50%, list=15%, signal=43%	GALNT3/B4GALT5/GALNT12/GALNT1/C1GALT1C1/GALNT14/GALNT7/GALNT2/GALNT10
KEGG_CYTOKINE_CYTOKINE_RECEPTOR_INTERACTION	KEGG_CYTOKINE_CYTOKINE_RECEPTOR_INTERACTION	KEGG_CYTOKINE_CYTOKINE_RECEPTOR_INTERACTION	230	0.422635744911697	1.69049094745215	0.0022075055187638	0.0192368338063702	0.0146060515527229	1179	tags=13%, list=9%, signal=12%	CXCL8/CCL20/CXCL2/IL17RB/IL6/CXCL1/PLEKHO2/IL18/CXCL3/LIF/TNFRSF10B/TNFSF9/IL23A/IL11/VEGFA/CXCR4/TNF/IL4R/FAS/IL1A/INHBE/CD40/CLCF1/TGFB3/ACVR2A/IL17RA/IL15RA/IL11RA/LIFR/IL6ST
KEGG_OOCYTE_MEIOSIS	KEGG_OOCYTE_MEIOSIS	KEGG_OOCYTE_MEIOSIS	92	-0.484736268906996	-1.65364252750561	0.00384615384615385	0.0282102666872206	0.0214193569324885	1159	tags=23%, list=9%, signal=21%	CDC25C/PPP2R5E/BUB1/YWHAZ/PPP1CB/CDC27/PRKACB/FBXW11/YWHAE/CCNB2/IGF1R/PPP3CB/ITPR2/CDC20/AURKA/CCNB1/ITPR1/PRKX/RPS6KA2/PPP3CA/PLK1
KEGG_LONG_TERM_DEPRESSION	KEGG_LONG_TERM_DEPRESSION	KEGG_LONG_TERM_DEPRESSION	60	-0.56432748350298	-1.804051414249	0.00394477317554241	0.0282102666872206	0.0214193569324885	1000	tags=18%, list=7%, signal=17%	PLA2G4A/PRKCB/GNAZ/GNA12/IGF1R/ITPR2/GNAQ/ITPR1/PRKCA/PLCB1/PLCB4
KEGG_ARRHYTHMOGENIC_RIGHT_VENTRICULAR_CARDIOMYOPATHY_ARVC	KEGG_ARRHYTHMOGENIC_RIGHT_VENTRICULAR_CARDIOMYOPATHY_ARVC	KEGG_ARRHYTHMOGENIC_RIGHT_VENTRICULAR_CARDIOMYOPATHY_ARVC	67	-0.527811045264398	-1.72345306818888	0.00397614314115308	0.0282102666872206	0.0214193569324885	1728	tags=36%, list=13%, signal=31%	ITGA10/CACNG4/GJA1/ITGB1/LMNA/PKP2/ITGA4/ITGA2/ITGB3/ITGB5/ITGAV/ATP2A2/ITGA3/ACTN1/DAG1/ACTB/CTNNA1/ACTN4/CDH2/ITGA1/ITGA6/TCF7L2/CACNA2D3/TCF7L1
KEGG_GAP_JUNCTION	KEGG_GAP_JUNCTION	KEGG_GAP_JUNCTION	82	-0.469517211697632	-1.56408253858692	0.00397614314115308	0.0282102666872206	0.0214193569324885	1780	tags=21%, list=13%, signal=18%	TUBB/LPAR1/ADCY9/ADCY3/EGFR/MAP2K5/PRKCB/PRKACB/ITPR2/PDGFC/GNAQ/ITPR1/PRKCA/PRKX/PLCB1/PDGFD/PLCB4
KEGG_LEISHMANIA_INFECTION	KEGG_LEISHMANIA_INFECTION	KEGG_LEISHMANIA_INFECTION	67	0.494979259619672	1.64892389451984	0.00400801603206413	0.0282102666872206	0.0214193569324885	3764	tags=43%, list=28%, signal=31%	FOS/JUN/NFKBIA/MYD88/HLA-DMA/TNF/IL1A/TGFB3/NCF2/RELA/IRAK4/NFKBIB/MAPK12/TGFB1/MARCKSL1/PTPN6/TRAF6/MAPK13/PTGS2/IL1B/TAB1/IRAK1/IFNGR1/HLA-DRA/C3/IFNGR2/NCF4/NFKB1/IL12A
KEGG_ECM_RECEPTOR_INTERACTION	KEGG_ECM_RECEPTOR_INTERACTION	KEGG_ECM_RECEPTOR_INTERACTION	79	-0.462299977073027	-1.54677188726093	0.00573613766730402	0.0388782664117272	0.029519304954547	2065	tags=34%, list=15%, signal=29%	AGRN/THBS1/ITGA10/COL5A1/ITGB1/COL4A4/TNC/COL5A2/ITGA4/ITGA2/ITGB3/LAMA1/ITGB5/ITGAV/ITGA3/DAG1/LAMC1/HSPG2/RELN/ITGA1/LAMB1/SDC2/ITGA6/LAMA5/COL4A2/HMMR/COL4A1
KEGG_PROPANOATE_METABOLISM	KEGG_PROPANOATE_METABOLISM	KEGG_PROPANOATE_METABOLISM	27	-0.610563377976927	-1.69124692059547	0.00603621730382294	0.0394509916642713	0.029954161056565	1560	tags=67%, list=12%, signal=59%	ACSS3/ALDH2/LDHA/ACAT1/MLYCD/ACADM/SUCLA2/ACAT2/HADHA/EHHADH/ALDH3A2/PCCB/ALDH6A1/ACACA/HIBCH/ABAT/PCCA/SUCLG2
KEGG_AUTOIMMUNE_THYROID_DISEASE	KEGG_AUTOIMMUNE_THYROID_DISEASE	KEGG_AUTOIMMUNE_THYROID_DISEASE	46	0.542573029211432	1.69548895234948	0.00776699029126214	0.0490123870103783	0.0372138917766462	1824	tags=20%, list=14%, signal=17%	HLA-E/HLA-DMA/HLA-B/FAS/CD40/HLA-A/HLA-C/HLA-F/HLA-G
