# Supplementary material for: Identification and validation of genes associated with prognosis of cisplatin-resistant ovarian cancer
Source: BMC Cancer. 2024 Aug 5;24:508. doi: 10.1186/s12885-024-12264-z (PMC11302001; doi:10.1186/s12885-024-12264-z)
Supplement: Supplementary file 6 — Supplementary Material 6. [file 12885_2024_12264_MOESM6_ESM.txt]

HR	Lower.95	Upper.95	Logtest	Logrank	p_value
VPS13B	1.7314149932898	1.22855971707121	2.44009130149184	0.00169535605073774	0.00150718059074331	0.00171354115005776
PLGRKT	0.584438125021818	0.414215342374315	0.824614366095479	0.00211735029410969	0.00198141008362533	0.00222942582289806
CDKAL1	0.638624972886391	0.452454685623031	0.901398237113059	0.0107477361732509	0.0101588139766416	0.0107618773330041
TBC1D22A	1.55325190441379	1.09736996403653	2.19852151747498	0.0127222125494324	0.0123291247644039	0.0129868950612484
TAP1	0.658196395514604	0.467686256816065	0.926310082356765	0.0159366875498101	0.0156766739292616	0.0164390252501001
PPP3CA	1.51790568516518	1.07541188455176	2.14246997095173	0.0167429895129526	0.0168326319667268	0.0176230661014
CUX1	1.48827769634878	1.05567681424871	2.09815207794021	0.0226773500687289	0.0223820615132307	0.0232576320311647
VWA8	1.44463855309595	1.02402146629383	2.03802421900825	0.0359347798601905	0.0351497769527411	0.0361565788805488
PPP1R15A	1.42443845245892	1.00998816724431	2.00895908551049	0.0426030604814661	0.0426830539950532	0.0437355556703655
