# Supplementary material for: Identification and validation of genes associated with prognosis of cisplatin-resistant ovarian cancer
Source: BMC Cancer. 2024 Aug 5;24:508. doi: 10.1186/s12885-024-12264-z (PMC11302001; doi:10.1186/s12885-024-12264-z)
Supplement: Supplementary file 7 — Supplementary Material 7. [file 12885_2024_12264_MOESM7_ESM.txt]

"x"
"VPS13B" 0.477778110719553
"PLGRKT" -0.0687931192316145
"CDKAL1" -0.498846720102675
"TBC1D22A" 0.18397670772381
"TAP1" -0.144668965761841
"PPP3CA" 0.264221445597775
"CUX1" 0.0490927287587038
"PPP1R15A" 0.0475039692731642
