# Supplementary material for: Identification and validation of genes associated with prognosis of cisplatin-resistant ovarian cancer
Source: BMC Cancer. 2024 Aug 5;24:508. doi: 10.1186/s12885-024-12264-z (PMC11302001; doi:10.1186/s12885-024-12264-z)
Supplement: Supplementary file 8 — Supplementary Material 8. [file 12885_2024_12264_MOESM8_ESM.txt]

VPS13B	PLGRKT	CDKAL1	TBC1D22A	TAP1	PPP3CA	CUX1	PPP1R15A	fustat	futime	risk	class
TCGA-30-1718	1.34698524674227	4.2489673976388	2.61906080445853	2.94247697132147	4.6629232498931	3.67677515117339	2.66423250878245	4.00107260561087	1	4.32602739726027	0.203861514854411	High
TCGA-13-0905	1.15380533607904	4.99753178300875	3.4939674988732	2.58308577703313	4.68381994820724	2.9382105025071	3.00036062868351	3.81075155876013	0	10.2630136986301	-0.633202921935385	Low
TCGA-23-1023	1.50939181797029	2.9316452401804	2.48088550264493	2.98910266698508	6.62936536365942	3.06521038617276	3.51728829311125	4.64397737106862	0	3.37808219178082	0.075932549306833	Low
TCGA-24-2024	1.35620016439965	3.27820782722303	2.09102275091852	3.48247401130316	4.27340399071108	2.36689568082899	3.17061412446223	3.61888466913945	1	4.84657534246575	0.354760020843487	High
TCGA-13-1488	1.12743518442737	5.69449022251951	2.89489535154308	2.96190109904945	5.55544500592169	3.58150792233303	2.5729139151923	3.94781574800758	1	5.9013698630137	-0.295807130564947	Low
TCGA-24-1470	1.48722906980423	5.12967455246436	2.6859849867559	2.97063281676969	5.22200464493442	2.89021319650316	3.2368905483358	3.78604217693422	0	0.287671232876712	-0.0887342547007242	Low
TCGA-23-1028	0.714399396930403	4.87496905626986	3.28611229395516	2.3079821806748	4.27272495072626	2.37453874667881	2.8779208956698	3.8148682530289	0	4.11780821917808	-0.876911575154449	Low
TCGA-29-1784	1.48516918005091	4.77009429995238	2.23952024689812	3.46202613534575	5.35229242649532	2.91121220155861	2.33722583118577	3.38894720089362	0	0.446575342465753	0.171809823706546	High
TCGA-13-0720	2.17088647767976	4.39718687894321	1.33725438046577	2.48782074417823	3.49551609361626	2.69401097182459	3.01966633582775	4.24055857448448	1	3.71232876712329	1.08113174688262	High
TCGA-61-1900	1.08848085496368	2.71208948283141	3.04635135892145	2.36801398411611	3.92263553906592	2.8011586560937	3.2202680353087	4.51323806233309	0	0.482191780821918	-0.205392705369178	Low
TCGA-31-1951	2.3327079336406	3.25548562631494	1.70809892757722	2.87379351616424	5.71058054299746	3.74492530617356	3.09540124273532	4.98055090134606	0	1.87397260273973	1.11909672828423	High
TCGA-25-2391	1.53724636097907	4.40674073372057	2.67791410171251	2.9631411559292	4.1865639435561	2.45533379667722	3.35684807923652	4.9474884970839	1	4.08767123287671	0.0834976525302201	Low
TCGA-61-1736	2.12806239291658	3.59399907429693	1.66816452029195	2.98418829284209	3.92235010369078	2.52782102239503	3.23791547765687	6.25008424826363	1	4.06575342465753	1.04268606881561	High
TCGA-04-1648	1.38719708466965	4.61353165291793	2.64422547243903	2.9115381975019	3.50766780429014	3.67626740826589	3.36707746410997	3.01911475506972	1	2.38630136986301	0.334602147826804	High
TCGA-09-2056	0.841490127613366	4.07174551059861	1.94601962893334	2.73718919456896	4.16963643357639	2.50807363995255	2.86006890396232	2.95960325281502	0	1.03835616438356	-0.00477762246451521	Low
TCGA-04-1332	1.82354557543035	4.18977712703047	1.97812239457207	3.13145778547909	3.56707079883509	2.85843860510969	3.19648114898231	5.427706728876	1	3.41643835616438	0.826335680470425	High
TCGA-31-1959	2.06522762277562	3.0345326789386	2.83222166377903	3.14792532923645	4.73140049856243	2.92980993060015	3.43012466718795	4.69386605073285	0	0.183561643835616	0.425269281073477	High
TCGA-24-1604	2.04358948323443	3.39908904247952	3.28052581590188	3.37967640661062	5.39421915227712	3.60875011461794	3.37360645399982	3.99995491507552	1	7.36438356164384	0.256616927790634	High
TCGA-59-2355	2.26723614181241	4.23895496044425	2.76913698304317	2.91996927682928	5.19880057592433	3.08941340357554	3.39250976929473	3.21291168540136	1	0.178082191780822	0.330814091995327	High
TCGA-24-2289	2.25250649073338	2.23588020404933	2.15668784461216	2.78337283522003	4.13836396585546	3.59121264346885	3.36071542539293	5.16106132150131	1	5.61369863013699	1.11894438555042	High
TCGA-29-1783	1.64924755366066	2.95128937821613	2.16108148227718	3.32945372753113	3.87579971818039	3.51279576011628	3.20712758315931	3.92229300983837	0	0.602739726027397	0.830658672468331	High
TCGA-13-0730	1.36552457689222	4.34373470138129	2.31695666818183	2.96395494218993	3.22436447361746	2.82816441729302	3.3832757397635	4.28192817288834	1	1.48493150684931	0.393390170480132	High
TCGA-13-0762	0.78634543658521	3.59325814593613	2.27676463363931	2.83535820053036	2.75458824549026	2.39818616960892	2.40803246613065	3.3060580428012	0	9.31506849315068	0.0248070463701009	Low
TCGA-09-2051	1.95616819668582	3.84037259049595	3.05552539525941	2.93073733756289	6.35120251011453	3.05706896905575	3.21682732573267	3.2488232248821	0	5.25753424657534	-0.113452165468857	Low
TCGA-23-1026	1.36669988859949	5.0771489813818	1.83313297392296	3.57588106644675	5.67521750631685	2.82374936030827	2.91353092345758	3.57224698044022	0	2.23561643835616	0.28492921475054	High
TCGA-13-0886	1.21592704798683	3.86787670091153	2.97083525250066	2.69008180598355	5.10027967186977	3.09688589623598	3.4682965740513	3.80595276571734	0	12.7808219178082	-0.240741513470142	Low
TCGA-13-1506	0.90473456077381	3.91856751410016	2.32573179112255	2.83454942427816	4.55458885167764	2.9169733810451	2.61647532878288	3.62465072225823	1	2.84657534246575	-0.0635462429230812	Low
TCGA-24-2281	1.76600142515282	3.42964274251546	2.26753579806873	2.39990934596295	5.2793895752793	2.83596448531419	3.02977089740652	4.23202368163624	0	3.71780821917808	0.253532077121028	High
TCGA-25-2396	1.35179791494717	4.38030693849645	2.13356352574111	3.2411232330715	4.81168166506963	2.98150563426962	2.58477012855728	3.36036427654347	1	0.252054794520548	0.254695270036242	High
TCGA-23-1109	1.55566893377054	3.1932671060636	2.52669484554198	3.4655827294134	3.7151026360576	3.03950691856042	2.69427848021558	4.61110744549985	1	4.27945205479452	0.517701068724033	High
TCGA-36-1574	1.75347617691865	4.22453426327973	2.47845415341602	4.56828145293817	5.41404756109254	3.96213253383842	3.01583650867584	3.55182359572126	0	1.87945205479452	0.731659389186914	High
TCGA-61-1738	0.946656010206915	4.30330585900038	2.3062039006979	2.66925358652116	4.91849118860117	3.19561532255922	2.20376496601866	3.94436184841953	1	2.98356164383562	-0.0747493313017704	Low
TCGA-61-2003	1.59569460683892	2.93423340742141	3.02032439821257	3.24713761153359	4.01231837012329	3.15584635878735	3.9763911328349	4.02165738827403	0	0.334246575342466	0.290892571905267	High
TCGA-24-1419	1.90731372409803	3.85966150193208	2.59762651647091	2.89246874476495	3.66480138138783	0.776525151421912	3.41939056944617	3.96751909188442	0	0.654794520547945	-0.0865843059231852	Low
TCGA-30-1866	0.960511710119024	3.88701828881978	2.30795304620907	2.39783033722024	3.81084408237601	3.33872390515744	2.3775957761494	3.68125809274522	1	3.05205479452055	0.103790101912384	Low
TCGA-24-1471	1.50949316641015	4.67888319291983	1.95341425081975	2.59426189291977	3.39614578559773	2.64290947127027	2.50842865253186	4.5862603423168	0	0.0986301369863014	0.450164934373326	High
TCGA-61-2008	2.22829537819468	4.80582382264466	2.09247808720038	3.13987873540148	6.41280015156266	2.40949955849858	2.96899388217464	3.71303589486194	0	2.55342465753425	0.298910111739446	High
TCGA-61-2002	1.70496047063968	3.37541483084987	2.37659600669184	3.11528299539919	5.43766386447968	2.90305755735084	3.24272444013497	2.80648904524404	0	1.4986301369863	0.242872281544585	High
TCGA-25-2404	2.146948423023	3.95561968761786	2.34769399973651	3.25639175644609	4.67049479985469	3.82884480210679	3.36493656178691	4.74315947452884	1	2.41917808219178	0.908106403540584	High
TCGA-61-1725	1.53416123261631	5.25108659158359	2.05098918853489	2.34374891183543	4.71440489231487	2.1891287354154	2.87123254169112	3.25401951109281	0	2.61917808219178	-0.0282618295087098	Low
TCGA-29-A5NZ	2.55978546169799	2.18631038319851	3.06889433370049	1.9939279205166	3.84557033782565	3.93108732603494	4.16316861362012	3.83055957253426	1	2.98082191780822	0.77722575669209	High
TCGA-23-1111	1.7934797605267	3.28106020788107	2.19452836858297	3.51612864127508	3.46534763729226	2.68108939002616	3.69301852828763	4.60717049867824	0	0.268493150684932	0.790555796459416	High
TCGA-5X-AA5U	2.17210342844014	4.25199927388327	3.36141746678921	2.81803247465809	1.77825063686487	3.17119081162053	3.68405567994027	4.30354697611755	0	0.989041095890411	0.552830287607897	High
TCGA-25-1635	1.98469871033933	4.02098216056955	2.32163952702144	3.21337839072506	4.17664191765689	3.19880843205028	3.14050055850844	3.1268242193044	1	4.33698630136986	0.648349833897797	High
TCGA-OY-A56Q	2.00809242094872	3.29307614674767	3.48748634934854	2.87578006306849	1.96406587748642	3.32695433488406	3.63441901939175	2.85624872150634	0	1.57808219178082	0.431257047629065	High
TCGA-09-1662	1.80669525353176	2.91661039804243	2.76394266044725	3.41961978803302	5.36007275807507	2.74697913331631	3.81599547066824	4.08351974882017	1	7.44383561643836	0.244599020140311	High
TCGA-29-1703	1.69870744451986	3.50225421273424	2.08865045409876	3.02348602310241	3.54219613019606	3.97189297720355	1.95520119301303	4.43756067110022	1	4.97260273972603	0.928810178903435	High
TCGA-24-1565	1.22700167458904	4.49775286028628	2.04498856210461	2.94061781587016	3.83160367054965	3.32653734813995	3.11443366059742	3.69434534956372	1	0.854794520547945	0.450709922366923	High
TCGA-09-1661	0.987902920520189	2.66215991615179	2.25936288807201	2.26540688960059	2.16992500144231	3.62184089227565	3.10591269787917	3.53269098907367	1	3.2027397260274	0.541908245746655	High
TCGA-25-1319	1.60890384252742	4.75278069850626	2.77365881311036	3.16946005812869	4.57014108184049	3.26431122689197	2.90740987235903	2.80902336119405	1	5.41643835616438	0.11873254533751	Low
TCGA-09-0366	1.03752279445188	4.10651583126625	2.66870915617128	3.58354315263705	4.21444346895367	3.25342962188485	3.00520234474743	4.15950002202322	1	4.81369863013699	0.13627035384261	Low
TCGA-13-1405	1.56520720557455	3.64630092801156	2.21856420484797	3.73407008689221	3.80946589463946	4.37484474128973	3.50713497167285	4.3885821944011	1	2.37808219178082	1.06270598146676	High
TCGA-09-1665	1.0494913701651	3.68256206136114	2.29457664034349	2.70580100868768	4.47913353307985	3.25463939107485	2.56956400260153	3.06402056296861	1	3.46849315068493	0.0849053597163417	Low
TCGA-13-1509	1.17293548789097	3.81436584512509	2.49661573802969	2.27959015336746	2.91876784932515	2.69848520765682	3.06341665413717	4.71976390711681	0	6.67945205479452	0.137305235054338	High
TCGA-29-1785	1.57342300328743	3.69461279596643	2.51182221765933	3.07802908771778	5.00680068008415	3.60701066590133	2.27366507485719	3.86593860447191	1	3.02465753424658	0.334843262116299	High
TCGA-24-2262	1.9369299815806	3.80424978850371	2.34837407519116	2.6525553296199	5.32329079792518	3.74341802395853	4.16597623588912	3.98537291374427	1	0.0301369863013699	0.593062750905753	High
TCGA-13-0906	1.24555650907121	3.26256846032534	3.18040250682865	2.53766880835138	4.26135780181465	3.03915594483476	3.47968327286695	3.68296650175308	0	9.91506849315068	-0.216697406051829	Low
TCGA-13-1505	1.96952812156713	4.11840956485638	3.06732894470474	2.34118877247874	3.48061411896159	3.70207015165432	2.8734588777622	3.38272258035299	0	5.47397260273973	0.334664572840452	High
TCGA-13-0887	0.561985922301846	4.87564738405862	2.29475306644524	2.77995305609308	4.21846346096395	1.61065282183807	2.56496342060955	5.78949973716302	1	5.55616438356164	-0.483956307323924	Low
TCGA-24-1416	1.80417749651658	4.02742833569777	1.59703052403025	2.56496342060955	3.52743321627806	2.72279387245362	3.04823618565285	5.839503635904	0	0.531506849315069	0.896313496130166	High
TCGA-25-2392	2.00651346942432	2.64786707220719	2.64975339940494	2.32192809488736	3.93333657591232	2.90671746181538	2.5967682093366	2.65866850185465	1	0.0849315068493151	0.334638172886315	High
TCGA-61-1907	1.48470529925278	3.97533670206257	2.73233433099018	2.67748569116951	5.76095807643426	1.86643326425886	2.68992531085643	3.02160409231212	0	2.60821917808219	-0.499223325574827	Low
TCGA-30-1862	1.69857410651016	4.00685452571797	2.15081959821213	2.90573597766703	3.68169662751288	3.91602752376351	3.48164768848712	4.82412628646422	1	0.50958904109589	0.899715885443906	High
TCGA-25-2400	1.46367476536846	3.51050625941965	2.23633953916837	2.01453383329546	4.13477129358785	2.63686819070199	3.30006513677876	2.41999724515669	1	3.5013698630137	0.088362462449862	Low
TCGA-13-1407	1.14352403252161	4.57157973723231	4.21114461621834	2.14022240761707	2.51394546395039	3.24017692326276	2.80624155638692	3.5490776800458	0	6.94246575342466	-0.676311412422383	Low
TCGA-29-1707	1.33342373372519	5.04112468059438	1.72303424696587	2.53647569717291	6.22892640770421	1.85794119609473	3.84486767607451	3.35624242858588	0	3.4986301369863	-0.164626103067824	Low
TCGA-31-1944	1.62133688581356	3.75405370413054	1.95564758294235	3.15054342991813	4.16642623434595	3.10143157124997	3.77407014533718	3.51740168727463	0	3.7972602739726	0.689526537990935	High
TCGA-24-2020	1.66875453321504	3.04622910920995	2.91002265056249	2.83193802762347	1.68638846884762	2.01656763276741	3.86025766102192	4.3211993498681	1	12.6684931506849	0.340727208805127	High
TCGA-29-1768	1.34862902085923	4.73364718883027	2.52984592804472	2.495362588203	5.04892492903432	3.54754853907804	2.81993381110276	3.18491500408245	1	2.60821917808219	0.0124363259990606	Low
TCGA-24-1474	1.57516708562053	2.7345036997596	3.38453338787021	2.62527048937469	4.03414526952424	3.41682623346905	3.12622951830699	3.4888620161005	1	1.85205479452055	-0.00251636823952855	Low
TCGA-10-0938	1.34346467615453	4.1071940550698	2.49564400231835	2.69398867721952	3.53250398632448	3.31731854155417	2.95471744800826	4.52364349738535	1	1.74246575342466	0.335427833076242	High
TCGA-09-0369	1.45612274383822	2.84528931419146	2.00787721110681	3.01137039945749	1.97100086060977	3.40319954043325	2.76731579922483	3.70067275005716	1	2.96438356164384	0.978073671927382	High
TCGA-23-1022	0.881586316243396	3.69578229138704	2.56459766590496	3.23545135928477	0.797179033895363	2.00611846138338	3.86188590672816	3.39207008242769	1	4.13972602739726	0.24832457167814	High
TCGA-25-1328	1.5654996931662	3.41316077559081	2.40427643798104	3.6220752539063	3.55565666465145	3.45975946661982	3.54957060578549	4.19774746791187	1	5.5041095890411	0.753588823679113	High
TCGA-13-0891	1.09254574154357	4.50708421544427	2.7383787429764	2.60644222813161	3.32348536475708	3.64199680085838	2.86346275825912	3.61753358347542	1	8.56986301369863	0.119342337957866	Low
TCGA-13-1404	1.76005058127387	4.11728777287953	3.25267300066668	2.45699008769159	3.71975295707761	2.7813177436039	2.59060201943572	3.4495217577295	0	6.76438356164384	-0.125087058344259	Low
TCGA-23-2084	2.13606010688027	4.77319988107524	2.30792391115498	3.02016435660822	5.73817875115671	2.81313471901813	3.37722094378886	2.94487718198511	1	4.15342465753425	0.315383559252652	High
TCGA-24-2261	1.99833994598886	3.48135061308071	2.79200155725134	3.5530409613825	5.55919198537196	3.40111161467018	3.40367674612153	3.2121490752053	1	0.0657534246575342	0.390255758005141	High
TCGA-23-1027	1.0176369030495	3.22566054317229	2.0936277797818	3.01281893346344	4.40600596994221	2.45677987039294	3.37409354771957	4.52486606458593	1	2.67397260273973	0.16650470377755	High
TCGA-13-0884	1.1816750614149	4.51997585551698	1.98863015868504	2.87548520425201	3.95575915884688	2.4764076117735	2.97665691113976	3.57623187669475	1	8.93150684931507	0.188697741493482	High
TCGA-10-0937	1.41418966686716	3.63201223076713	2.1189908915482	2.45451809777138	4.33503298658685	2.2488080479643	3.08983709011962	2.9217219470096	1	1.66575342465753	0.0778544176546347	Low
TCGA-29-1710	1.73699444777849	3.03782146543497	2.84557033782565	3.58021785861339	5.08031656036671	3.56111836363048	2.73209550115481	4.49384584458167	1	2.60547945205479	0.413651213782461	High
TCGA-10-0936	1.89797610926274	3.3865488652521	1.87625171186282	3.10885895597765	3.98750278321603	2.47492918803262	2.8626894238087	4.42857792156002	1	3.07671232876712	0.737809531858905	High
TCGA-23-1024	1.04858495757305	4.14358117235333	2.00209039264061	2.80679834662395	4.37487255576366	2.99354756565418	3.02327309751763	2.83596448531419	0	1.28219178082192	0.174781832852005	High
TCGA-04-1338	1.36602839915712	2.9267016123323	2.32140863116356	2.41519077748418	3.21065381219506	4.42696915470816	3.32010915296163	5.42430740143155	0	3.88493150684931	0.863520874324089	High
TCGA-29-1770	1.17810907609433	3.91615176261925	2.53886093364021	3.7860212601256	3.08334954542452	3.0689287187862	2.79466539202045	4.5014072972347	0	2.03013698630137	0.439351967421006	High
TCGA-29-1777	0.593688408730069	4.46565455547663	2.42279812498232	2.1870709306172	4.46268712203267	2.51487971295721	2.13313604592598	4.39012423411082	0	1.02465753424658	-0.497647149918348	Low
TCGA-13-0908	2.65225702218969	2.70496047063968	2.23155529035604	3.06357196912567	4.45146830082231	3.28809273923341	3.51027837551118	3.18192943769007	1	5.04931506849315	1.07980825247588	High
TCGA-13-1403	1.84591150723353	3.51766623900068	2.2192769605776	3.46266749312812	3.80283427229158	2.74357959382556	3.09103968187235	4.60721785313765	1	6.42465753424658	0.715285185301131	High
TCGA-13-0795	1.13343200698073	3.71301389232965	2.35651007301676	2.61866153352739	3.15550638879337	2.86332398516085	2.9735010718166	3.43528187890846	1	1.6958904109589	0.20154916554377	High
TCGA-24-1930	1.40021000708183	4.32709809547578	2.17274351676019	3.35856505415397	4.80596308066532	2.6059209633507	3.62177057636189	3.47320244331315	1	6.75890410958904	0.241406879323364	High
TCGA-23-1119	1.38072944850355	3.97969613074096	2.3395935009654	2.42465340489845	3.01339079326665	3.46409316523824	2.91266902406668	2.67258374684803	0	10.8301369863014	0.414180584226726	High
TCGA-59-2354	2.3206868433375	4.12026898633358	1.77867117410358	2.98433414484049	4.94897922500208	3.84245594859731	3.24997620372416	4.0706383430436	1	2.86575342465753	1.13930814764914	High
TCGA-61-1911	1.56462205243698	3.63212859309436	2.28193558914247	3.31772373199913	4.63462230790874	3.55517808760328	2.72207250852351	3.29519403733199	0	3.54246575342466	0.528761559358415	High
TCGA-24-1418	1.68320237296637	3.18795772949358	3.00460925325259	3.19320401398388	3.25985999253123	4.16966048310323	3.44851776696379	4.75021523061516	0	0.665753424657534	0.698587756490886	High
TCGA-61-2012	1.24944534108584	3.79416629751484	2.79118894150336	2.91853889251124	5.31907234088569	3.64638157989003	2.93768336682495	4.21079405895471	0	2.55342465753425	0.0187086703441243	Low
TCGA-24-2026	1.51828333777011	4.1992483068402	3.01916814307028	3.37218598500431	5.30506946697313	4.51433691217244	2.8535765462548	5.19499318101023	1	2.9013698630137	0.363003072535904	High
TCGA-30-1714	1.14162897365165	3.55466251933078	3.04832338653781	1.61541629726287	2.29260508187564	3.1114820841596	2.10608026022513	2.39843246370681	1	3.17260273972603	-0.214758362407424	Low
TCGA-24-1104	1.69215934617678	4.60444499972679	2.45746296464855	2.69997354135681	3.22567596556077	2.16771117134246	3.20593983247088	3.7370593662963	1	5.2958904109589	0.203571526413448	High
TCGA-10-0933	0.997978811780643	4.55562599139723	3.05649682533795	1.52887132823812	3.9350353633219	3.41771751956055	2.14825081769575	4.07367458570426	1	1.22191780821918	-0.447294019129585	Low
TCGA-29-1774	1.40648224839257	3.16860994678915	2.69525892016063	2.47749600799766	2.82739224888176	3.40262668517096	2.74908369031362	4.20899318950284	0	1.44383561643836	0.390203288555637	High
TCGA-36-1571	2.30199727871847	2.84472710264734	2.80972311913795	3.11199946330466	3.82507326083753	2.90236305428898	3.30247991015553	2.91716438805454	1	1.9041095890411	0.589262320432683	High
TCGA-25-1633	1.73530554015507	3.26795521229127	2.70993022108854	2.84607202963046	5.17909697240912	3.92248331389363	3.55604922471874	4.55660108165385	1	5.18082191780822	0.454231736158913	High
TCGA-09-1673	1.7808140092968	2.65225702218969	2.57279267725843	2.6922263138173	3.52474072074786	4.09075182863123	2.66261568637132	2.99294966248085	0	0.252054794520548	0.724090490029082	High
TCGA-24-0979	1.68054940871888	3.86332398516085	1.7407549013661	3.08559461502544	4.41810222294226	2.95945487891788	3.83933482169573	4.8191316709329	1	3.46301369863014	0.796667752421209	High
TCGA-29-1701	0.791522377696187	4.28722108709955	2.38769339625331	2.62435828683955	3.73841117147008	2.85079942312548	2.41110078908541	3.6210203266264	1	1.41095890410959	-0.122240844740084	Low
TCGA-24-2297	2.14084408264573	3.97771037779673	2.38438142271224	2.68113437934685	4.45345173129377	3.77144192910957	3.24455221762249	4.49215442782247	1	4.65479452054795	0.777933431080232	High
TCGA-24-1422	1.99725627205457	2.3742605134293	2.44863669708433	3.13371147001675	3.59221781411272	3.53005825346742	3.8971145473617	4.14680183001969	1	0.063013698630137	0.947292268791162	High
TCGA-25-2401	1.67224428652735	3.38115875814543	2.42511013676061	2.98828476626535	5.38295769901805	3.14354035841875	3.9411438806406	4.4624581015272	1	0.246575342465753	0.363687648525133	High
TCGA-10-0928	1.41613713506464	3.30834631186256	2.29942051400671	2.63686819070199	4.08475312328943	3.08809070127322	3.63681020153692	3.66367479591548	1	1.54246575342466	0.364654620689185	High
TCGA-29-1693	1.71070175703981	4.18503398106342	2.19383481065384	2.41272733859164	4.50421994129179	3.10713545572092	2.09399954307404	3.49560563089844	0	8.48219178082192	0.317138919861444	High
TCGA-10-0931	0.738292263429494	3.56087388669898	2.08168048865633	2.15856323849253	4.07338324641036	1.76358154325447	3.56078830998448	4.93472406867383	1	2.73972602739726	-0.247626146535154	Low
TCGA-09-2044	0.849118566553276	3.90524498508559	2.57591736111815	2.65869134900989	4.17513333576925	2.73677803161906	2.66895871225172	3.91833852548816	0	0.50958904109589	-0.222548039751157	Low
TCGA-24-1464	1.80016477922503	3.49886356361895	3.02927618237063	2.16565472246274	4.42479446987657	3.26976628023892	2.96323365476175	3.9076213759805	1	1.03835616438356	0.0615798124427462	Low
TCGA-29-1776	2.01923932399791	3.9124390972385	2.35383139171279	3.18984036915	4.49937394500217	2.72807288221299	2.62989279495333	4.19030669418515	0	0.986301369863014	0.506315119385652	High
TCGA-29-1763	1.03090103801042	3.57706622036606	2.58197784576311	3.18474048675988	4.16414264884831	3.0224033250847	2.7337231027394	3.66504024100796	0	5.56712328767123	0.0488427484722113	Low
TCGA-25-1329	2.376262596185	3.41990289013368	2.18122979498045	3.09472589483552	2.95158779481475	3.87352778024937	3.14358933500169	4.01923042657401	1	1.25205479452055	1.32304135218777	High
TCGA-13-1483	1.53819048437981	3.40285858256035	2.90249812273751	2.55760614514425	3.92563869970427	2.87960775377905	3.828347238768	4.00863030514344	1	2.45205479452055	0.0947646732085922	Low
TCGA-24-1430	1.63547580701308	2.93647776151863	3.3661403357705	3.18811602909114	1.95925083989019	3.77941732593387	3.28728019880418	3.62239158172908	1	2.36438356164384	0.535355951650542	High
TCGA-24-2290	1.69072996215656	4.28997459746044	2.43757398678976	2.74390267928631	4.99827224021031	3.31004922535138	4.3895805778711	4.91606575224328	1	3.01917808219178	0.402031666852481	High
TCGA-23-1118	1.18097529530334	4.0959750399891	2.3595211704276	2.14636196161619	4.70103886703577	2.63198895717541	3.00907838883213	4.01585434537976	0	7.16712328767123	-0.14586315675104	Low
TCGA-13-0923	1.04159344865918	4.96258141147959	2.69046179491872	2.69946279388635	5.55261991825656	2.48354494428375	3.05679159437748	4.47843473786674	0	6.97808219178082	-0.473506947875821	Low
TCGA-30-1857	1.11696353718266	3.68079692523967	2.07107616201096	3.21249152148565	3.29760229865201	3.77205455193333	2.9885756285369	3.60744868387118	1	0.0219178082191781	0.676003746689369	High
TCGA-04-1530	1.58467393285523	3.8374185301046	3.23107906464941	2.62438168385455	4.47521461587823	2.75360453628	3.08702147879072	4.55633131130382	1	9.92328767123288	-0.187722732643336	Low
TCGA-04-1655	0.819668183496456	3.81282677326766	2.78196814021003	1.83025532416768	0.967094810502463	3.51011377029918	3.47285164864363	4.3014705874899	1	3.78082191780822	0.240639355161091	High
TCGA-61-2092	1.33336648278604	4.54876951591181	2.13477950623413	3.69427848021558	4.28202458121855	3.14919431917121	2.65475630776546	3.77019475495132	0	4.30958904109589	0.460899767833401	High
TCGA-24-1560	1.43242497680476	4.03385464417737	2.29204549249286	2.70591156935115	4.27075317806869	3.37360645399982	2.88103807567404	3.65635907345368	1	3.67397260273973	0.349988500058274	High
TCGA-59-2363	1.47524056106424	3.25126462889425	2.85579041627482	2.66900408144701	3.56064159523444	3.08953204835067	3.25761413004954	4.22391675051899	0	0.452054794520548	0.209390179620568	High
TCGA-61-2097	1.45869696868971	3.00261251788184	1.95419631038688	2.95255722268219	4.04990952244306	3.20946896224779	3.54557305603503	4.877744249949	0	5.05205479452055	0.726620114257364	High
TCGA-24-1413	1.68445970189135	3.64570165857883	2.54925022321289	2.81311419134629	5.4818381720474	2.48023926707295	3.41031396562593	3.64400622225742	0	0.526027397260274	0.00266808373594674	Low
TCGA-25-1323	1.53923327086604	3.17202339742829	2.68567108931784	2.52203063238521	3.41272733859164	3.16180708263717	3.47468263671341	4.71477852935942	1	1.08219178082192	0.377709108840021	High
TCGA-29-1778	1.98597396459092	3.42843722605659	2.62389026683872	2.08260041184227	4.68839299773165	3.14313215555577	2.5704872186169	3.15594347835841	0	1.24383561643836	0.21556294122737	High
TCGA-13-1496	0.737081005153099	4.97682643379209	3.44474656658243	2.32111995936539	5.59508886185828	2.46254971409213	2.93495047144268	3.36697958365104	1	0.353424657534247	-1.13632641371105	Low
TCGA-04-1514	1.48228038435299	4.01187129176038	2.68537955195908	1.86939766655845	2.5534833852434	3.97843361811629	4.1022969925304	3.93293045829689	1	4.71232876712329	0.506545270417911	High
TCGA-13-1512	2.1542591462828	4.50606236657746	2.42690879103922	2.56135057834837	4.00857652574741	3.05060617369079	2.86443379636562	3.65161430430432	0	1.21095890410959	0.52005313372137	High
TCGA-09-1666	1.28930331402435	4.42567413538758	2.9214363308063	2.72307794712008	5.05172011644733	2.84456643052814	3.29198657571902	3.01265805704392	0	4.8	-0.319326893362275	Low
TCGA-24-2298	2.14743695881748	5.15754096606079	2.01881218574282	2.7905635408545	4.10403466878276	3.57502182592942	2.73511053891024	4.45888066625135	1	4.43835616438356	0.874475451913619	High
TCGA-59-2352	1.62330502824754	3.2813570068043	2.80811728797168	2.8206282983226	5.73131359969233	2.50266157390617	3.13081558136981	3.93387474171536	1	0.783561643835616	-0.159356772063349	Low
TCGA-61-2098	1.78442022461778	2.65898832910724	2.97612530555842	2.36272235582458	2.05887060574825	3.58031435188595	3.57465861270148	4.4067815429602	0	5.46027397260274	0.652662868752916	High
TCGA-59-A5PD	2.29009996744018	2.62271955215418	2.87485597062418	3.62162993425211	3.36731514615237	3.29289951544487	3.52950864107431	4.78109213435897	1	1.70958904109589	0.929220391925813	High
TCGA-24-1553	1.61833263918175	3.06179347526815	2.62171197714902	2.85411536793833	5.16597221741348	4.17849953532174	3.56302386319527	4.66275238936482	1	4.84109589041096	0.532943055373999	High
TCGA-24-0982	1.58178507518013	4.10197777132265	2.7345253769823	2.68813558845734	3.37134976122151	3.75902796742139	2.83137058796754	3.79114725656018	1	1.86027397260274	0.428580130503689	High
TCGA-13-0916	0.965544200231704	4.37627648982793	2.66380001553176	2.93894440638574	6.80222424230802	2.49116043645838	3.16104922490056	2.90625567009667	0	4.89041095890411	-0.660481933274261	Low
TCGA-24-1550	1.84305925853831	2.73584707202618	2.63040547148232	2.91620910002128	3.64026229184777	4.45120451663992	2.79014645642231	3.88899645922349	1	3.42191780821918	0.88790070658939	High
TCGA-04-1347	0.519642542508155	3.75856968647832	2.51002512894388	1.86746161365713	1.59473962233269	2.06094662544774	3.149226842702	3.8487581280774	0	5.25753424657534	-0.267565871943114	Low
TCGA-25-2399	2.43664159159096	2.26465652548348	2.4578831696404	2.94882508318133	4.68470093882553	3.16224226774695	2.90236305428898	4.38454029499707	1	1.66575342465753	0.833358775866236	High
TCGA-04-1365	1.60155390366233	3.36363367482474	2.64036642121597	2.69572662262096	5.67454256918321	3.76264646703815	3.02000429724811	3.26262859078313	0	2.59452054794521	0.189095070004159	High
TCGA-24-1563	2.06146516393233	4.61237609128324	2.60072171446501	3.55145449413962	4.08861653586671	3.16177484148042	2.65310588903159	6.46154820387945	1	3.97534246575342	0.704756789993664	High
TCGA-61-2110	1.09538436289022	4.4191815442836	1.71505869365348	2.81713204366913	2.43964973076899	3.00604663011841	3.00863030514344	3.79140776769696	1	3.70958904109589	0.651205835413293	High
TCGA-61-1724	2.61626358466156	4.03506079690511	2.97090885845167	3.87053240772271	4.43192376837353	2.88608185387192	3.23117124963608	2.76262520826074	1	1.74520547945205	0.613734292239612	High
TCGA-24-2288	1.80165533788913	3.2117442611398	2.36790219278765	4.24893704667678	4.91479889456512	3.2311097936328	3.45969390298324	4.60026380571046	1	0.0684931506849315	0.771417016780519	High
TCGA-24-1428	1.45675359107674	4.55530081480223	2.43432130957316	3.19410281574348	4.63834612741487	3.03164221194961	3.8053440532131	4.11813542957936	0	1.44931506849315	0.26836159868064	High
TCGA-29-1766	1.33348098239252	3.28953940534605	2.75264156258251	2.72898711006756	3.3762209144534	3.54604247824844	2.25637665893995	3.86752091914871	1	3.28493150684932	0.28273456081506	High
TCGA-20-0991	1.43616183931445	3.77548254762629	2.46226176929635	2.5559878942489	6.39617833113933	2.56130169414537	2.764664623775	4.45083513773835	0	2.18356164383562	-0.233029902310723	Low
TCGA-24-1924	1.43578858832698	5.75372486281012	2.82175102619833	2.90769827870125	5.8633462888805	2.52601871722008	3.03710103600777	4.42105494692424	1	2.51780821917808	-0.404199500103172	Low
TCGA-20-1683	2.21906007219521	3.89704676223591	2.73803279368133	3.12363309155264	3.0478349936816	4.1981326488088	2.61317800785159	3.55925929908527	0	2.11506849315069	0.966621904407905	High
TCGA-13-0766	0.959918496689248	4.88863610807307	2.19525309555195	2.54979236743387	4.00115369461637	3.03264748221222	2.7651315840689	3.3594930584031	1	4.72602739726027	0.0141159625015964	Low
TCGA-13-0911	0.808179083771471	4.23014151610343	1.96473131018844	3.10946085916494	3.98068341400711	2.3689359321979	3.10089357213746	5.49012403254566	1	3.71232876712329	0.150170582176746	High
TCGA-31-1956	1.67197266075006	4.58043495940162	2.90523535610952	3.33134693427069	6.83394760279294	3.37923279049738	3.06944439675221	3.89083576901476	0	3.67671232876712	-0.11292417135766	Low
TCGA-04-1542	1.28676288924956	3.1004226582812	2.5725259179356	2.48135061308071	2.29027694180753	3.36834930613607	3.03523679327498	3.36282052553426	1	7.01643835616438	0.442127502524777	High
TCGA-24-2254	2.0963630675884	3.72967240096653	2.7295092659898	3.14365463452604	3.66496062552858	3.60957768698237	3.62393707567169	4.77860284514321	1	4.75616438356164	0.790206406509767	High
TCGA-25-1321	2.04509343834495	2.24917224993301	2.53851333217616	3.12489054407396	3.41253766894875	3.87150855746998	3.63933636699291	3.81561641393497	1	2.83013698630137	1.02012049957928	High
TCGA-25-1317	2.10430310837714	3.18081621020378	2.66186358827842	2.79350056947862	3.00653142176579	3.93075625802952	3.76032741449659	5.29506910926468	1	0.167123287671233	1.01242865566446	High
TCGA-24-1551	1.31063095723059	3.67847760604387	2.57874553597116	3.3133184201355	4.75913452352411	3.02502879449152	3.34071892039742	3.93475237096303	1	4.32602739726027	0.158011271192962	High
TCGA-24-1850	1.19067806561753	4.33566189526331	2.27288914353521	3.08212348785747	3.60665541854269	2.71606903048218	4.06696745975318	4.69581569161564	0	0.46027397260274	0.32243283965839	High
TCGA-57-1583	1.36350752652396	3.47555186690754	2.33722583118577	1.98393301635892	3.55974875890486	3.41078882422806	2.67047780414429	3.29429725488432	1	0.947945205479452	0.285251641177886	High
TCGA-31-1950	1.30567874324229	2.89685307289671	2.78064605876799	3.36504858314315	5.9233607665687	2.96827511023871	2.65480212578979	3.01371236482065	0	1.56438356164384	-0.142634197341337	Low
TCGA-61-2009	1.23118661322786	3.71609098647023	2.75742868074314	3.32498337092454	3.85805064079329	2.93664736065371	2.77989003934005	3.43800002397664	0	3.32054794520548	0.086353814179694	Low
TCGA-04-1519	1.58250783209164	2.6495464839465	2.07087014610644	2.58443341553462	2.20432855546819	3.80292730504208	3.3868936990725	3.49222494312646	0	0.0657534246575342	1.0343292238325	High
TCGA-61-2000	1.12128069979273	3.09614376046467	2.57453752130206	2.52872133135283	4.50319606094747	2.90317327536392	2.53729606709084	2.87038444861146	0	1.20821917808219	-0.1198184203995	Low
TCGA-09-2053	1.11855907123687	3.38433997489091	2.83543905322413	2.60072171446501	3.84347137527526	2.63821288542341	3.29242839288672	3.31536334612052	0	3.31232876712329	-0.174204910490154	Low
TCGA-04-1350	1.04565264956989	3.79359420604818	2.83933482169573	2.41381068702498	1.6925164710108	2.97144238931739	2.69077465185039	3.18456594832407	1	5.33150684931507	0.0899500383501085	Low
TCGA-13-1497	1.01671024793567	4.41728544961462	3.10758744621091	3.1587894143541	5.7232636580093	2.94850740566937	2.88777869490811	4.27328462222017	0	10.6054794520548	-0.491335898867487	Low
TCGA-20-1686	1.11862551354425	4.71005700175149	1.98819385977822	1.37428833916903	2.58577979636576	3.2018063470044	2.58400038328577	2.86619584872773	0	0.243835616438356	0.20638345193897	High
TCGA-24-1847	1.62344550716235	4.64080599570844	2.28303277461641	3.63927847695342	5.73188377801546	2.91706888771089	2.91626643514462	3.81568813501012	0	0.93972602739726	0.253004537647174	High
TCGA-25-1628	2.03033607837096	3.71535527891086	2.37506724206761	2.80461119411218	4.55007567994308	3.92214074851809	3.60130429730255	3.90937950090871	1	1.71780821917808	0.786215741558518	High
TCGA-13-2060	1.51020240620857	3.72083660799025	2.51141743526524	2.33425361713848	5.70614371916916	3.80259649466975	2.84887828424195	3.09754337939512	0	6.49041095890411	0.108440088008393	Low
TCGA-04-1361	1.69981811561486	3.0790708496435	2.36109457017632	2.52316045461676	4.44044065468833	2.8203832233586	3.52625665035555	4.51912040698253	0	2.70958904109589	0.377296964677269	High
TCGA-09-2048	1.38233524253165	3.76906290995718	2.97100086060977	2.05717297081289	1.66398213375599	2.93508252331866	2.06550338041795	2.91769907318502	1	0.378082191780822	0.0723504593021673	Low
TCGA-29-2428	1.09450633868149	4.0913951860117	1.94691796798583	3.29152988912351	5.15927395754716	2.74163956015884	2.8744035393784	4.14468271236358	0	3.75890410958904	0.191836857437388	High
TCGA-VG-A8LO	2.29313501904332	2.98655656273251	2.31695666818183	2.65814291739779	4.18874114274908	1.45890690685087	3.24718319455533	4.40958780814526	1	0.0657534246575342	0.371764973871735	High
TCGA-29-2425	1.5503096787551	3.02586155983328	3.26449139298987	2.17386298842029	2.72432284538798	4.24754021173979	1.69710657447697	3.52743321627806	0	5.41643835616438	0.283053824129229	High
TCGA-24-0966	1.00877370706602	5.11962178113503	1.60093575182506	2.63756387893541	3.58532312940467	3.16227449845953	2.84823733569323	3.71132970310304	0	0.635616438356164	0.449390399707269	High
TCGA-25-1326	2.17191134655269	3.06350294230616	2.39297678981075	2.76985635231307	4.18354209327481	2.6165929509786	3.74035554837783	4.00059498899632	1	3.42191780821918	0.602603872339952	High
TCGA-57-1582	2.03241827169984	2.60575506687028	2.88541817783442	3.51985637480243	2.73009646559547	3.42065755758623	3.62778191185608	3.76443108693754	1	2.0027397260274	0.865751121132475	High
TCGA-61-1919	1.80706635419168	3.90995546923376	3.10867499101557	2.43237152286745	4.85261315052116	3.89301265952801	3.20127314231769	3.80509636784211	1	3.18082191780822	0.155657419370691	High
TCGA-24-1603	1.54205989778489	3.77416505150642	2.79018817029203	3.06079102755229	3.88562316919682	3.58788100419049	2.46761859133516	2.86100251362365	1	7.51232876712329	0.291281043266192	High
TCGA-13-0727	0.982655955957848	3.60705802560723	2.0279325286485	3.15378912593133	2.75067081373099	1.71716642076594	3.34954928308402	5.26228280642066	1	1.26575342465753	0.260140310446327	High
TCGA-20-1687	1.79560072910131	4.30599969551328	2.16182320294535	2.49809765283937	3.80357836637063	2.8916136070392	2.68833704310051	3.73048779926378	0	0.221917808219178	0.465806298966941	High
TCGA-23-1030	1.10715219863491	2.87794052163707	2.71233164733738	3.00088338020497	4.47717864390922	2.45478127684484	2.76266772550231	4.37221385078457	0	2.42739726027397	-0.125733057884588	Low
TCGA-24-2033	1.80706635419168	4.07196855780139	2.25779513438337	2.36266625584825	2.42002420260128	4.3894153759005	3.07021756825778	4.07857567957992	1	1.53972602739726	1.04578436140684	High
TCGA-24-2038	1.30310855138107	3.12171170636918	1.9608823446852	3.21404707184487	2.31066003766802	2.99177124919981	3.9217981017817	6.02155967750649	1	3.70958904109589	0.955763611551021	High
TCGA-31-1946	2.01002786624069	4.22154458892476	2.25649743456555	3.1603877896853	5.27721113639454	2.88371855654118	3.30739937954348	3.71186929800133	0	2.51506849315069	0.462914886914617	High
TCGA-24-0970	1.41337744526771	3.31352159209267	2.38835487954821	3.00897086143841	2.89665935755021	2.78987528686631	3.41145336379943	4.48763426431353	1	0.96986301369863	0.508237036968042	High
TCGA-57-1584	2.31007831751704	3.19325133330234	2.23483850269184	2.87884302764179	4.72094055190543	2.99050111136325	3.72640619139049	2.23835887809154	0	1.76164383561644	0.695280659106016	High
TCGA-13-1499	1.13546920167402	4.43205075764545	2.93681693985354	2.4099611123147	3.60809954599438	3.87348840780251	3.03277088817539	3.72040981236853	0	9.58904109589041	0.0430628558847839	Low
TCGA-13-1489	0.898169647897228	5.52004502403982	2.312316654402	3.63690298308225	4.2317165569783	2.40917366687792	1.61739252769215	4.34153750310634	1	6.99452054794521	-0.125001691706058	Low
TCGA-25-2042	2.26150072744185	2.87627136055013	1.89766639343364	2.96325215381661	3.17237550067713	3.87507230064019	3.75252382170386	6.37628864665573	1	1.08493150684932	1.53320616196741	High
TCGA-24-1564	2.32524248339404	2.94964698264938	2.81481699493118	3.60813503912119	4.04262682886729	3.74467778931707	3.37984272749168	3.62045738317456	1	2.15616438356164	0.910178459072908	High
TCGA-25-1313	2.08831123588866	3.41688026648526	3.71174818201924	3.38266725274504	5.54578925629119	4.20990559913319	3.11727946005392	3.43741419040331	1	2.24657534246575	0.159800443612563	High
TCGA-23-1029	2.12177800364601	3.94951625723217	3.42312095379174	2.91466018975444	5.41323864500179	2.5113162219187	3.57880590660053	3.59873440796459	0	0.734246575342466	-0.202280048606675	Low
TCGA-13-1485	1.75279140071385	2.53550556727568	1.85247832364239	3.28922952756233	3.12227513613536	3.62635736219124	3.65226849669302	4.64891405833074	1	1.72328767123288	1.2506656777014	High
TCGA-24-1549	1.65791434268038	3.31198257785403	2.69122147266692	2.80314435813232	6.11155719909679	4.24010821531937	2.58580382746522	3.55608602174921	1	4.71506849315069	0.269527065573199	High
TCGA-30-1853	1.87038444861146	3.47730171174079	2.40525721455497	1.85391582781535	2.18650055764449	3.14859250156319	3.21893612133568	4.02523260064769	1	3.02191780821918	0.660484746555277	High
TCGA-24-2035	1.88455884950525	2.93311936443181	1.96805387757936	3.37444137114508	4.01099461607159	4.52703279091308	3.06708796480115	5.35793549939837	1	2.34794520547945	1.35865155491927	High
TCGA-24-1467	1.91632376798946	3.31342000969062	2.74179054526489	2.76419751229009	4.57492497800934	3.25577262910388	3.52768342570487	3.27782113343025	1	8.83287671232877	0.355740194264448	High
TCGA-04-1343	1.09545188108566	3.56398786859558	1.71611294212415	3.43504179652695	3.11731271106897	3.15249172363308	2.80543692426529	5.29141569488284	1	0.989041095890411	0.825162772999914	High
TCGA-61-1741	1.63951002317519	4.27095496039323	3.23368869440643	2.8926630235787	5.36713688829171	4.12851612378786	2.80838505065609	3.76398513888087	1	2.80547945205479	0.0396371837433502	Low
TCGA-04-1362	1.79547605252162	3.12381515910925	2.35111945192998	3.13427023373765	3.56010351346474	2.19644967348753	3.15621861497722	4.05737228656044	1	3.69315068493151	0.45972794648517	High
TCGA-24-2267	1.51793074222391	4.23236911874313	2.53873679987422	3.35045481425303	5.08119899873986	3.06664032387551	3.51064550409004	4.62519449452258	1	3.96164383561644	0.251283929262895	High
TCGA-61-1918	1.89087467087778	3.72002668312772	2.47604463048749	2.67355642399014	4.99585079933074	2.69352041090951	2.67441545363921	3.21780457751941	1	1.31232876712329	0.177305785464374	High
TCGA-24-1417	2.60212427037126	4.6661316673658	3.28160923789025	3.00396196615242	6.18239435340453	3.21143278839208	3.65615310330179	5.46721751889937	0	0.652054794520548	0.231213175670398	High
TCGA-13-0804	0.688314660640385	3.25667857904838	2.2144356975081	2.70484983706211	2.53039541198369	2.55588976007382	2.9918256586977	3.49350643890787	1	2.93972602739726	0.119873491743912	Low
TCGA-24-1558	2.15991976209291	3.05705163470063	2.80904394715526	2.13297159687921	3.73544635799732	3.34123147871753	3.10740331903071	2.97625364208307	1	1.62739726027397	0.44914961799593	High
TCGA-24-1552	1.88608185387192	2.99168056214312	2.17261552181348	3.39011735366633	2.84319999456304	3.24216040802161	3.11656437780331	3.92860719930895	1	3.44931506849315	1.02017268215569	High
TCGA-61-1995	2.29234004027684	3.16706884589791	2.00309846468065	3.28682201973057	3.91629510185184	3.24621044425123	3.27625843007182	3.27740457801467	0	0.167123287671233	1.09049919086743	High
TCGA-13-1492	1.32060020452647	4.14756720709463	3.47607056075109	2.30486145148845	5.02185723059792	3.05102400302447	3.33045801020322	4.075455616921	1	10.4630136986301	-0.527615120120136	Low
TCGA-29-1781	1.85095940261565	5.34859361443267	2.13996056954546	2.88721330295123	5.10704336622061	2.71279384854897	2.36092607368487	3.51159454153741	0	0.698630136986301	0.240735747803846	High
TCGA-20-1682	1.30626223972785	3.80151049002811	2.80653028925957	2.51149334061558	3.92778270193506	3.41013754975789	3.154761412554	2.66320797248065	0	2.29315068493151	0.038805595087299	Low
TCGA-04-1364	1.8020277370528	3.48760211017638	2.87156769683861	2.32506974691863	3.4786224105655	3.08719124956262	3.49674354927926	3.8289869315477	1	2.80547945205479	0.282343118551977	High
TCGA-13-0800	1.49390347157746	3.60574321639167	3.40081114140935	2.61463917977039	3.49720357604554	2.82383086620027	2.90006495379882	3.24668170208601	0	7.29041095890411	-0.21296450099597	Low
TCGA-61-2104	1.78805922364955	3.35086494601727	2.66402765972015	3.49169920065073	6.25791202094756	3.63400073577504	3.45034028565767	4.63692617753628	0	6.40547945205479	0.381743255192342	High
TCGA-13-0885	1.35428288646776	4.19978226027133	2.37211631819884	2.76207237006587	5.01839827492673	2.31733301460124	3.53043286917769	3.48698461173223	0	9.28219178082192	-0.0917880828633741	Low
TCGA-13-1411	1.7235585614721	3.03409243290651	2.51747727843238	3.53938217885408	4.74805863915717	3.57262292703281	3.41429792853919	3.78755783812825	1	1.45479452054795	0.614690563003745	High
TCGA-24-1435	2.2867333231002	4.23522922885029	3.27357556561538	2.80320636730347	5.28000236521631	2.90157168504898	3.11830988532795	3.56823888435063	1	3.62739726027397	0.00930557756894784	Low
TCGA-24-1844	1.84253640450124	4.2657219261872	2.23664568135327	2.80943502461751	2.49067280971324	3.26552691165019	2.50182126542091	3.46671846826014	0	0.30958904109589	0.778001791598993	High
TCGA-36-1576	1.6036441467689	3.1996409388882	2.55834111410503	3.28516544947906	4.22804134938451	3.05831649559082	3.51747727843238	4.01838492098759	0	2.50684931506849	0.434224868256569	High
TCGA-29-1711	1.61734550603281	2.91487063320035	2.52566800737528	3.1837564486512	6.30260968121641	2.88914252189038	2.64731450954714	3.98101235834619	0	2.88493150684931	0.0686842367013844	Low
TCGA-09-1670	2.21772704203304	3.62610032642098	2.24555650907121	2.81118328487657	3.56364626948406	3.08584951564877	3.1329551509435	3.43867876081117	0	1.4986301369863	0.824089237744261	High
TCGA-13-0765	0.79933602515761	4.50603062055005	1.32342771806093	3.00638779677871	3.70390910895458	1.91720258642199	2.53570462147087	3.47013334861929	1	3.80547945205479	0.22489421271434	High
