# Supplementary material for: Identification and validation of genes associated with prognosis of cisplatin-resistant ovarian cancer
Source: BMC Cancer. 2024 Aug 5;24:508. doi: 10.1186/s12885-024-12264-z (PMC11302001; doi:10.1186/s12885-024-12264-z)
Supplement: Supplementary file 9 — Supplementary Material 9. [file 12885_2024_12264_MOESM9_ESM.txt]

VPS13B	PLGRKT	CDKAL1	TBC1D22A	TAP1	PPP3CA	CUX1	PPP1R15A	fustat	futime	risk	class
TCGA-30-1891	1.23780842954562	3.49139136003484	2.80723125718267	3.61343735604277	3.2579610350756	2.77241355474848	2.93587458085045	3.34950682236164	1	2.5041095890411	0.18007450133236	High
TCGA-13-1487	1.16182320294535	3.46063773200346	2.71246371993699	2.76833255738582	2.37609586203262	3.44336795056474	3.48577457781005	4.06552061352064	1	1.86575342465753	0.403549589361168	High
TCGA-61-1998	1.57177387617839	3.21473098301403	2.96550726061908	3.05109362948334	3.5677401301946	2.86902251233687	3.01033228328482	4.5195733546856	0	0.46027397260274	0.216203472681353	High
TCGA-13-1510	0.7982579326445	4.87539673485442	3.14805553343237	2.94262710153386	4.25778005155622	2.95237084482968	3.18700756697703	4.29740420939783	1	3.72328767123288	-0.458312201694512	Low
TCGA-23-1021	0.926682638615192	4.20115549710223	1.4504326709319	2.52208086549945	3.19173634476984	2.40236746161726	3.41209049181879	2.91138479682222	1	3.96164383561644	0.373021617443984	High
TCGA-24-2280	1.33993549339106	3.49454361670084	2.93115353052023	2.31312973483785	2.6535186707536	3.44354034962855	3.02211920415603	5.3783486172498	0	5.87123287671233	0.292989354416563	High
TCGA-13-0797	1.55375368860475	4.99615370179395	2.39744703493361	2.92732760504922	3.88138075044369	2.06756988436308	2.42263668348405	3.05272888467577	0	5.81095890410959	-0.0100184406860678	Low
TCGA-20-0987	1.42540559211095	3.84157063739552	2.33702597040539	3.39566608193688	5.52965855612966	2.9758685982551	3.22204716371384	4.04439411935845	1	1.92054794520548	0.212281870104607	High
TCGA-24-1427	2.1049404523027	2.28560936020192	2.24929363016074	3.34516925085665	3.00624415749187	2.84352162536115	3.42470714556415	4.81474010436974	0	0.402739726027397	1.05509739714404	High
TCGA-29-1688	1.86132020039419	4.32831230085819	2.59846049247013	3.8126009046006	5.29004097115977	2.31135779237161	3.23725777090037	3.53765638519412	1	6.57534246575342	0.169120291860756	High
TCGA-24-2027	2.13537069393844	2.81752093508571	2.05606323201852	2.96810918892478	3.63867628280024	2.53704751940466	3.31901090354857	3.97591444219517	1	9.14246575342466	0.842559727420267	High
TCGA-25-1630	0.949796368623206	4.23694410744857	2.20050435344652	3.68877343168085	3.80074462393678	2.70937887125385	3.01081563719348	4.18476428581972	1	3.18356164383562	0.255881603252106	High
TCGA-24-1845	0.791689066898093	3.71011763204345	2.50855542157028	3.20581474917999	5.36045558346676	2.09369538023356	2.48284828306847	3.43298612360356	0	0.317808219178082	-0.475890339709309	Low
TCGA-36-1570	2.35456499895441	3.98429768322323	3.01246140594355	2.82209787448555	5.83170499905837	2.40463068421761	2.96836728050169	3.74078727649371	0	1.79452054794521	-0.017573106509327	Low
TCGA-25-1632	1.46920874024883	2.76117887599877	2.21334728173344	3.38645229701046	2.59239723519794	4.16866610166773	2.79555917143856	5.03742175938874	1	4.92876712328767	1.13386369440262	High
TCGA-29-1697	1.61696927757525	4.43497509988555	2.33945098019109	3.16431967553085	4.61261789247983	2.2489901604413	3.20806459082859	2.64537887190316	1	2.6	0.0926778362883876	Low
TCGA-24-1469	1.17842782624274	4.31944452293234	3.00333238070019	3.72418093755755	4.50854274516769	3.23809897022715	2.6671654868589	4.42249540735198	0	0.758904109589041	-0.00280750866154231	Low
TCGA-61-2111	1.77475543854142	3.89570008335669	2.63254741977885	2.07388876824529	4.09097195686484	2.89363402540626	3.46050668155773	3.4789329876038	0	10.4794520547945	0.156123846881662	High
TCGA-24-1843	1.22249546730206	3.63733202013014	2.65129283795615	3.15195620509428	4.37398222651032	3.31161936340684	2.45180455572049	3.42706975521079	0	0.29041095890411	0.116542511512632	Low
TCGA-23-1809	1.40724396701686	4.13067557585704	3.47295559669763	3.8439737973905	3.96337239189166	4.72944400683366	3.26333493599651	3.62252043614518	0	0.0438356164383562	0.371451105678456	High
TCGA-61-1914	1.39412995747549	4.68269688742323	3.1556035312525	2.30228980189327	4.29476776764656	2.54198558377447	2.5233612193041	3.45629362553832	0	4.71780821917808	-0.468253473066141	Low
TCGA-24-2023	1.74609774369	3.20709633908696	2.07580642630807	3.2866594050758	4.06380491026176	2.52594357228725	3.73679967469595	2.75262015586473	1	3.73698630136986	0.576492754596339	High
TCGA-24-1567	1.55267217116222	3.27311301270939	2.40724396701686	2.93644007011421	3.85606940201505	2.47705556557857	3.39112155138686	4.34369206917902	1	1.43561643835616	0.3255155970216	High
TCGA-61-1737	1.89766639343364	4.09616906683425	3.56570683600544	2.6793787554163	4.80663854919075	2.72763733190827	3.27420201371742	4.01601486579219	0	3.73698630136986	-0.284077651252627	Low
TCGA-36-1581	1.64154602908752	3.88006835465803	3.27191864215417	2.67056844561957	6.66285917956629	3.51477874222661	2.78146463298515	3.31779607546208	0	2.05753424657534	-0.364561591912169	Low
TCGA-13-0724	1.11149877670585	3.22434903720271	2.54996482515219	2.91703068580328	3.07513895959714	2.46787939162527	2.64263226536272	3.92789645372882	1	0.227397260273973	0.0973750593559197	Low
TCGA-24-1616	1.4262110720274	3.8261620220594	2.19968804755407	2.76300781833394	2.92046481254361	3.08934560218016	3.31113978027586	3.14064779315484	1	3.18630136986301	0.534737585722103	High
TCGA-13-1511	1.72731058286584	3.97170908077801	2.36600041364669	2.81434533496322	3.69579342488249	3.34244096377917	3.29142674633344	4.09577254936932	1	4.52054794520548	0.594175918225244	High
TCGA-24-2271	1.89809223555901	3.49828916865766	1.56227906362987	2.79499802579459	4.20262929088527	2.25770463505512	3.44674586896023	6.31514593852794	1	2.63561643835616	0.858834054572796	High
TCGA-13-0883	1.83991928818253	4.13071675535944	2.32785978754229	2.8970661297397	3.76712507726907	2.77768271707355	3.56816590670678	5.06976230630848	1	5.74520547945205	0.571597827792382	High
TCGA-23-1114	1.86124078525967	3.27649666564036	2.70103886703577	1.98411536131308	1.92941228790125	3.34212801783086	3.29563487347376	5.68700188163699	1	5.72328767123288	0.717369000020253	High
TCGA-24-1431	0.959992661708717	3.78209398956379	2.18154785645596	3.26020635801053	3.26130514143516	3.16208110338238	3.4169072822345	4.32187759967726	1	1.5972602739726	0.446757118239247	High
TCGA-61-2109	1.9068136498211	2.81627201679366	2.64484842267386	3.07286040193125	5.24908879510215	2.33081651322948	3.28872767951457	4.30106080577982	1	1.72328767123288	0.185496003349006	High
TCGA-25-2409	2.16369193743116	3.7337556360491	2.15953231405686	2.83003216791289	4.18335946912625	2.99734660931241	3.27341145091384	2.93228799235496	1	2.24931506849315	0.707049324000495	High
TCGA-13-0913	0.424707145564151	5.45825074863658	0.927972283275546	1.55085142506866	4.20130451275499	2.36594444099718	1.0621217119078	2.21750992050001	0	9.10958904109589	-0.175351849504295	Low
TCGA-13-1409	1.28599397237378	2.94294607637171	2.83788270796202	2.25622567518829	1.64020443895106	3.33802499754931	3.1339251405235	4.30994739815149	1	4.77260273972603	0.414673477011048	High
TCGA-30-1892	1.76171078436334	3.70029544142305	2.11173245207597	3.04231163878549	2.34604915932459	4.05548201258905	2.52288435754571	3.84355177457259	1	4.06575342465753	1.13201971372428	High
TCGA-24-1562	1.58332651911003	3.55392567347005	2.4810663967437	2.96596893780977	3.43080711835091	3.22596895962174	3.48752493732322	4.79648873799857	1	3.79178082191781	0.575093720214808	High
TCGA-09-2045	1.48722906980423	4.27048409106051	2.23216954294798	2.98724809259115	5.05351975254147	3.22660100729603	3.98518161776792	3.45559682700501	1	2.92876712328767	0.334106900105213	High
TCGA-25-1870	1.34868566933439	2.8083438596315	2.53789240689096	2.97105605908857	3.14489476425503	3.51862325902467	3.44993107974362	4.82620270748558	1	1.24657534246575	0.605120933028451	High
TCGA-30-1860	1.05415387176271	4.81445813724532	2.27854981612396	2.88238872137931	6.12515099751969	2.71679340171893	2.67224428652735	3.9629653918069	1	3.74246575342466	-0.282744492252149	Low
TCGA-13-1477	1.11583229865257	4.20804897901997	2.59258859309733	3.61054652551445	1.88658916491818	3.33908036027321	3.64155758909763	4.29008521859625	1	4.55342465753425	0.606483390826003	High
TCGA-24-1544	1.16819272782108	4.48984474998779	2.54096957513253	2.68131432260132	3.02863987080863	1.96864375596472	3.07203718077288	4.00415977913551	1	2.24657534246575	-0.101952595295035	Low
TCGA-24-1846	1.90900499815204	5.11409212037683	2.76714626984262	2.76525891064944	6.16937988034195	2.99891757275836	2.75685250326318	5.24932018072431	0	0.364383561643836	-0.0268066716350257	Low
TCGA-04-1651	1.24920259594736	4.2753274452192	2.5900989584528	2.21163525332715	3.344303010397	2.71519051685079	3.77970097256388	4.41718416450018	1	3.01917808219178	0.0465398691187918	Low
TCGA-29-1769	0.732052073300289	4.88942000022364	3.24433909619707	2.28412912630278	3.2664417515918	3.05498735791996	2.55247544449103	4.13596984535799	0	1.91506849315068	-0.528377961707894	Low
TCGA-13-1498	1.05512622547622	3.99629834918948	2.9728396727592	2.40577457794988	5.93569546303184	3.38070174671991	2.66293463987554	3.98185265328974	1	5.51232876712329	-0.456758935003498	Low
TCGA-13-0901	0.464145456691186	4.88971689161508	2.24385184325508	1.14287084509664	2.44358013110243	3.46248427713938	2.50853006865371	5.32441820036062	0	1.61369863013699	-0.0862628791330305	Low
TCGA-31-1953	1.55807166895887	3.58195375084882	3.30868123140381	3.20138293586405	5.53544024663308	3.20279382334548	3.61525148913419	4.4586116725846	0	0.558904109589041	-0.128821409465978	Low
TCGA-13-1501	1.48604499259035	3.77843989379223	2.33936546096794	2.2940472325512	1.26135027902098	3.51067081985899	2.28753139653203	3.68508795567503	1	3.6	0.737609314867232	High
TCGA-WR-A838	1.31753562201635	3.4472221150924	2.68835942521339	2.59234939175696	3.11880821411321	2.69797393291645	3.40714877417985	4.92939334980057	1	0.832876712328767	0.19129693778236	High
TCGA-25-1877	1.31068911751928	4.11448363531176	3.62566793568841	2.09142903898041	3.97997958674387	2.61397947892528	1.96609818095231	3.12887075946512	1	2	-0.720663110616617	Low
TCGA-36-1577	1.23945914552628	3.94023253963608	3.0985374642271	2.65750281690645	2.97936688612178	3.08634219585288	2.38509966247936	3.76561960828123	0	2.14520547945205	-0.0552222706434699	Low
TCGA-13-1410	1.81381196838295	3.21985000867949	2.1940870521163	3.49568237271772	5.68839020005163	3.36806987653208	2.84480743199721	4.72107183877892	0	6.75068493150685	0.624618910268215	High
TCGA-09-1667	2.2539287746045	3.145106784983	2.93523342494956	2.37851162325373	5.92450612101706	2.67258374684803	2.52147795265951	3.50524309550377	0	5.15616438356164	-0.0267637420704998	Low
TCGA-61-1733	1.28392177230762	4.04564391356126	2.35162832910278	2.6048541529589	3.60895114012733	3.5795422249369	2.74702211416124	4.18901800527872	0	2.64931506849315	0.39879005333521	High
TCGA-25-1320	2.22977247746545	3.61954213130824	2.5039084024507	2.47051083517728	3.44105846999321	3.63696096851816	3.18161146033741	6.25048034236181	1	3.16438356164384	0.938052173335424	High
TCGA-09-1669	1.254654506772	4.35779126102854	3.62370301631804	2.62475598449966	5.12676228272056	2.53530648561242	3.44817413597714	3.9068328866527	0	2.54246575342466	-0.742048699177767	Low
TCGA-25-1322	2.08433644572332	2.87693925674394	2.28599397237378	2.90933149316725	3.90742910124232	3.19320401398388	3.64881054410321	4.45175840772742	1	0.249315068493151	0.86186085307204	High
TCGA-23-1122	1.09383057163514	3.82165919945657	2.77755648230935	2.8791175913577	3.89599083986884	3.6668133897841	3.41204983247852	5.16478225635183	1	3.25753424657534	0.221896345210035	High
TCGA-57-1586	1.84362212028251	3.1901723448023	2.62564455952416	3.00995622936491	4.85582529244287	3.38569332153946	2.97825055357426	3.37009451603714	0	1.86027397260274	0.403736921550794	High
TCGA-29-2414	1.58553946335268	3.79465499597912	2.49543934295128	2.89687244300084	2.45825074863658	2.79939819822926	3.31371022615091	4.40903106614185	1	7.18082191780822	0.540759217962621	High
TCGA-13-A5FT	1.71277184232489	2.86979246037666	2.42341681675408	2.48563291174182	4.51576921211529	1.8487180737986	3.71796698890936	4.66722794672037	0	5.87123287671233	0.108704247573838	Low
TCGA-24-1105	2.48920893979866	2.38150488256731	2.41605604302053	3.11920675324466	3.83718638515903	4.8713163377777	3.50104418119871	4.20082603945273	1	3.95068493150685	1.49749433404809	High
TCGA-25-1631	1.82940308723778	4.21262380850908	2.49692246600807	2.57729588247209	4.2719783841715	3.03790929807576	3.72553395186096	4.07153959026129	1	0.0246575342465753	0.37379905870458	High
TCGA-23-2077	0.870266070395983	4.37932984317879	2.4443755303071	3.40527083175838	4.07486503774303	3.36106648879432	2.63612575330327	2.96635663250801	0	9.65753424657534	0.090535776117409	Low
TCGA-29-1696	1.61663999717192	3.9975272668599	2.34995967231836	2.44966701431826	4.32586128598262	3.4408326327127	2.46631388223082	4.61162093887688	1	2.82739726027397	0.399277102903181	High
TCGA-09-1659	0.908889746973721	4.16901100512035	2.02878129763365	2.24877769364971	4.51822038059959	2.71826297695093	2.2144356975081	3.99457067340291	1	0.832876712328767	-0.0878320673218191	Low
TCGA-59-2351	1.81274464329833	3.62967135557318	2.56347543959227	2.77365881311036	4.74985066051002	4.0151853180163	3.78636634869434	3.75390399705134	0	9.67671232876712	0.585851080995266	High
TCGA-24-1546	1.60639484820612	3.70744748581804	2.29498826769145	3.1524105972369	4.0143285100235	3.74432258224568	4.32458741476888	4.57077863781918	1	5.35616438356164	0.785593668373931	High
TCGA-25-1623	1.92219784839637	3.2233298684757	2.44450805421715	2.7254794193768	5.20216693257981	3.52728306979006	3.5687617827979	5.17407878664348	1	1.54794520547945	0.579012301686964	High
TCGA-29-1762	1.07059541246298	4.86597818349693	2.77749336078496	2.64323281085752	2.89046614898891	3.1717032289777	3.12570068931896	4.0703120385868	1	7.21643835616438	0.044187471269056	Low
TCGA-25-2397	1.95828590092326	3.93786223802059	2.02272289426108	2.98906632568652	4.31694942978846	3.51421065015692	3.01555109141798	3.78077202349755	1	1	0.837262730511164	High
TCGA-23-1120	2.04110277181913	3.65979900194652	3.00622620157542	2.67881560302495	5.71645321203962	4.03365205249	3.45868384654024	4.70074487135583	0	0.356164383561644	0.34850310190641	High
TCGA-24-1424	1.51177162607057	3.87542622525641	2.98750278321603	2.26921272387275	4.76413911271898	3.8626497544554	3.77102984675201	3.98226348894466	0	0.501369863013699	0.0885403459157392	Low
TCGA-25-2398	1.86833118329714	3.28928855703384	3.12870582348222	3.03190682467588	3.42377983839226	3.51956706471902	3.49366014193541	4.26403342673596	1	3.75068493150685	0.472125152690358	High
TCGA-29-2427	1.33491146126206	5.25618792678133	3.15749650299733	3.24929363016074	5.37939223074078	3.43905126490428	3.23220024871352	2.57356842403926	0	5.20547945205479	-0.289738284870975	Low
TCGA-61-2113	2.30264075142857	2.97364800821647	3.71027195219894	3.45687184423018	4.98468959732454	3.49931015720262	3.55152832201086	5.16053300876091	1	1.85205479452055	0.303674650497482	High
TCGA-24-1434	1.56144834178548	3.14859250156319	2.48235783825153	3.10151561549124	3.46887000298206	3.95238016429417	3.61180976403834	4.62752512978606	1	1.55616438356164	0.801320079029974	High
TCGA-25-1318	2.03491998434916	3.10363191571534	2.34190037813241	3.35404304747234	3.02862219148065	3.71620076139864	3.47935992189155	4.36900575274783	1	2.91506849315068	1.12965686527385	High
TCGA-23-1113	1.13927301842308	3.75715129068081	1.47212380248144	2.88105765928225	1.67635768673286	2.99291341795973	3.3997453225754	4.45150786429011	1	2.6	1.00817897091929	High
TCGA-13-0888	1.19263606107021	2.38948421235389	2.7365182893677	1.55449062228828	0.958954004327001	3.01815343306712	3.21414035155185	4.67708535055984	1	7.7013698630137	0.365023243789505	High
TCGA-09-0364	1.72935699003332	2.65046588113911	2.67879307235629	3.0281093967041	1.41516372957243	2.85571069615318	3.78550870356043	3.31724617414088	1	2.43013698630137	0.757942607062915	High
TCGA-25-1634	1.151858816727	3.2508554891153	2.92495498496888	2.74996325816927	0.651132077916722	2.43352034628316	3.1035479946724	4.08083671012954	1	2.98904109589041	0.268528666982586	High
TCGA-24-1423	1.55988333124832	3.7963589462453	2.70270186513838	2.79827867279215	5.08904893360437	2.59717358467203	3.40743433384974	3.62261414121976	0	0.520547945205479	-0.0599308125716596	Low
TCGA-25-1315	2.08865045409876	4.32470981282111	2.74220028234754	2.40031932286449	3.81383248612881	2.99570158518629	2.896039293591	3.16610482120001	1	4.33698630136986	0.306428839627073	High
TCGA-13-1408	1.7274412913634	3.47508488294878	2.3912178076029	2.8005168555928	3.56476836297317	3.47933405068243	3.06079102755229	4.23586489035972	1	4.6027397260274	0.663736718153691	High
TCGA-57-1585	1.84883823329902	3.72315441920493	2.62021102632411	3.84615228413168	3.87107479467631	4.14189868134276	3.06191441324505	5.2205273057775	1	0.145205479452055	0.960393363100437	High
TCGA-36-1568	1.94901191963482	3.04903823505389	1.94365882404347	3.3891262269247	4.29382658862154	3.15956460536772	4.0312540254705	2.68616432606136	0	2.3972602739726	0.914524841595509	High
TCGA-25-1627	2.09700392809989	3.25447310795273	4.36207707435258	4.13219843516925	3.47829882170511	3.31768032418003	3.53473397275623	3.9468711932994	1	1.07945205479452	0.0966598229653927	Low
TCGA-29-1690	1.52551767705359	3.99758145971309	2.04603698158843	3.64197368778318	3.24187068419449	3.72972677519309	3.47555186690754	4.24797307151502	1	3.96712328767123	0.99212797539831	High
TCGA-04-1331	1.62424129607252	3.55807166895887	3.31246188094915	2.45919552194944	3.01697761338363	2.76682834854715	3.56172937477011	4.29370154208074	1	3.66027397260274	0.00469527538349399	Low
TCGA-09-1668	1.86477053448485	3.66639303236902	2.84211396094039	2.67865788095471	5.52243872582019	2.6837189085293	2.73625850034403	5.64930504506466	0	4.61369863013699	0.0266207606380046	Low
TCGA-13-0897	1.63431445985645	3.96266931961077	1.77576696884816	2.63916268990524	6.04432854082071	3.58095345685807	2.91615176261925	3.69815178816034	1	5.97808219178082	0.498520903409948	High
TCGA-13-0725	1.29401781531022	5.28054066279671	1.61673408495627	2.6059209633507	3.59697091124235	3.174438378633	2.85177901918337	3.48411234553708	1	1.03287671232877	0.551810202914069	High
TCGA-23-2078	2.31649333777531	2.65120097726998	2.56220578388174	2.69892964715416	3.50114611773397	2.88420715851723	3.37167037096268	3.80320636730347	0	7.29041095890411	0.744531759215038	High
TCGA-29-1761	0.751035176667862	5.04298571149868	2.82806283979536	1.92823765530626	3.74146698640115	3.02439060641162	2.85289774367121	4.08270258933025	1	1.44657534246575	-0.452277793700946	Low
TCGA-13-0768	1.46999013822107	3.4858775989411	2.16346652890916	2.52586842344018	5.13049025354921	3.58750901320245	2.99873708923515	3.68066192149265	1	4.88767123287671	0.375723828509874	High
TCGA-23-1107	0.598651047884608	3.45231867637337	1.70659685641659	2.22246455428518	2.6552144225416	2.88500810770777	2.52233200483805	3.62928666953336	1	0.0246575342465753	0.280465635459365	High
TCGA-59-2350	1.14509047680242	4.32711247074709	2.00547185121006	3.04045412134962	4.54061628255125	2.59557526834046	3.73493718234054	3.62813199558527	1	1.86027397260274	0.193002601379106	High
TCGA-29-1694	1.95902821894369	3.48167351824043	2.03051265202529	3.16035551679442	4.53776818975848	3.13420450806067	3.10765439572324	3.26560192036101	1	3.25205479452055	0.744324949101915	High
TCGA-13-0893	2.17798155631337	4.45486022120591	2.39698145949187	3.03102459344585	4.90376618454559	4.86084364400111	3.40040130426606	4.22328352551322	1	3.61369863013699	1.03851383123301	High
TCGA-24-1928	1.6794237981126	3.8991369518108	2.36988520228402	2.97333575047661	3.71185828787765	4.23372703611687	3.11141531204315	4.38874749180081	1	0.920547945205479	0.841854770439719	High
TCGA-24-1842	1.42142529605755	3.85195887270737	2.43605520602855	3.36936876514753	4.84476726788137	3.3083317483795	2.96521170966347	4.03256814423278	0	0.693150684931507	0.329182903939658	High
TCGA-13-0726	1.68616432606136	4.34491369300787	1.73565214396848	3.74601172562171	2.72135078372278	3.35735494012974	2.85087941508807	3.81255983377073	1	2.6	1.14452611280475	High
TCGA-13-1507	0.894371549961275	4.80714880804327	2.59466797300482	2.58072437630872	5.68459154567954	3.40010068301548	2.09811632546681	4.37669323691063	1	5.46027397260274	-0.336027950820084	Low
TCGA-25-1626	1.71870136616118	3.09858799261809	2.31159030230034	3.22632355704852	3.95900038890982	3.93706185240179	3.72023468019741	5.09375875278042	1	1.41917808219178	0.94055741762945	High
TCGA-13-0900	1.58640447489506	3.4786224105655	2.2630644616674	2.50670348680066	3.84665377364281	3.36728718559148	3.5087328795124	3.68331467903915	0	11.1698630136986	0.531340220978452	High
TCGA-57-1993	1.93768336682495	3.24220614857088	2.81762325751143	3.64485995625295	4.11586558303792	3.22215538768	3.78727573217962	3.67406512173163	0	2.09041095890411	0.584133352658666	High
TCGA-25-1316	1.6131544284313	3.24838302943144	2.82484930151688	2.87633030500646	3.51965512175578	3.43782696154275	3.49674354927926	3.00046879971246	1	3.5041095890411	0.380636048517636	High
TCGA-61-2102	1.86433474078243	3.64552874612691	2.77909158879384	2.97300505095225	2.11233315786157	3.72254252899778	3.83091444788652	3.6934312000918	1	0.53972602739726	0.842083195039295	High
TCGA-29-1705	2.018171241149	3.30983101540755	2.2622226615488	4.15080335448169	2.95715313005956	2.76404885418628	3.91214205417383	3.39289438541028	1	1.52054794520548	1.02743960212976	High
TCGA-24-1557	1.62428809351778	3.93170196512779	2.45027429255382	2.97225150782585	4.60121514170717	3.55858602057688	3.39880182603374	3.28844715896395	1	3.32328767123288	0.427761463047799	High
TCGA-29-1691	0.922350103690782	3.84197311892718	4.38789325130545	3.38938784039947	4.38043855324278	3.26264362300599	2.2452826807292	3.13093086982645	1	4.02739726027397	-0.901634768461863	Low
TCGA-29-1695	2.12555192123313	3.88376742418589	3.58469798238207	3.15730246631897	5.06939283724941	3.73378816862518	2.7788393546815	3.89208010863284	1	3.36712328767123	0.11549413691209	Low
TCGA-13-0924	1.1331031576162	3.73993448903754	2.38526535935068	2.88095973858278	4.605363949671	2.51752767033727	3.17149508137614	4.46515169792319	0	7.16164383561644	-0.00902084894300481	Low
TCGA-61-1910	2.05234633147889	2.52366231396049	2.47355315270687	2.60866733126591	4.99109549362494	1.95046841415012	3.3643202887998	3.87143955847579	0	3.08767123287671	0.195337070379515	High
TCGA-04-1536	0.882290890985023	4.1438423541966	2.66505161428921	2.09963185001446	2.75330501333656	2.75291982101281	3.83568158412171	4.12720403886236	1	2.42465753424658	-0.0932721521674462	Low
TCGA-10-0927	1.49087814632629	3.37318881416339	2.15052718307791	2.28030309414261	2.10514166032342	2.81797109948529	3.16732581039436	4.51969914825873	1	6.82191780821918	0.637212035024628	High
TCGA-24-1923	1.50314516595016	3.59177514667539	2.07922448856104	2.71481698650359	3.08503367507422	2.63545258922928	3.39596762857139	5.78295104626851	1	1.89041095890411	0.62479412467034	High
TCGA-24-1103	1.37617923151752	4.05008371679505	1.51040498212646	2.77334232388234	3.61307189742526	2.6221572714835	4.26028917221948	4.70164885560778	1	4.50958904109589	0.738287253764688	High
TCGA-25-1312	1.95296716922408	2.88567197237125	2.74867590379394	3.1457263592834	3.01108409718487	3.5126061605049	3.29928862385838	3.60811137713367	1	0.0849315068493151	0.768009156982494	High
TCGA-24-2036	1.79879707960524	2.77801928912142	3.38175404074241	2.63138371196987	2.56386587819776	4.32540800311119	3.2126471520188	3.32426336979124	1	5.33424657534247	0.553040709382569	High
TCGA-23-1110	1.16169423543613	4.58903836250967	3.42906689920663	3.1235503259761	1.78538315174013	2.21716866348658	3.12868932884679	4.10218779322361	0	4.54246575342466	-0.220580381666253	Low
TCGA-59-2348	2.66988849570318	3.35617198758762	1.8680545588962	3.1901723448023	3.87910778641041	2.86229268118217	2.67710226860829	4.39692667603135	0	15.0164383561644	1.2351675806489	High
TCGA-09-2054	1.46936505370484	3.46737078738327	3.45495231750104	3.22080974146741	3.15419432499279	2.60435603801526	3.25168879947866	3.50667810131829	1	1.74520547945205	-0.10941036051329	Low
TCGA-36-1569	2.29725012117171	2.89252703115617	2.83037703121393	2.95490352297542	4.10343049701049	3.82646713479231	2.9741988864701	3.88836335006317	0	2.42465753424658	0.778418853053486	High
TCGA-36-1580	2.06843005481396	2.89512809121544	2.49781671697632	3.05630606033188	4.04651725267669	3.55718949647033	3.29673637485899	4.17099860817981	1	2.01917808219178	0.819812221371409	High
TCGA-13-1495	1.08882003329859	2.65830289815512	2.1402878597104	2.2762882116694	2.97958639088309	2.39404761891764	3.10094401807783	3.67568046048896	1	7.53150684931507	0.21679811867949	High
TCGA-61-1721	1.89456557272215	3.27901062945525	2.29434137197501	2.89085522007739	2.9696570462691	3.96421377794694	3.23522156857009	4.77639355108241	0	0.926027397260274	1.07047053740999	High
TCGA-13-0920	0.825297185396852	5.15555496084056	2.82360671391623	2.52506659207821	4.45956932386446	3.72711449791265	2.68616432606136	4.07471093384149	1	4.06575342465753	-0.239292908429179	Low
TCGA-30-1861	1.60088819071141	2.71395969833784	1.85147921347566	3.83558053453591	2.57264717828792	2.77192782372527	3.32630723488627	3.47096629090381	1	2.8986301369863	1.04862347309264	High
TCGA-24-1426	1.38471296242205	2.52892132373449	1.67658335818772	2.93094544904963	1.76532256972595	3.4688309127944	2.597507337678	3.06813765439932	0	0.446575342465753	1.12490030989969	High
TCGA-61-2088	2.41943102243146	2.70602212154248	2.67455104315459	2.2509312644955	1.70301207925087	3.18909709910071	3.85334698700562	4.72541397767482	0	0.397260273972603	1.05962547652813	High
TCGA-23-1116	1.79568384083569	3.54937345569931	1.80892042698159	3.15570066717108	3.69307430164611	2.86548336762414	2.72632989148086	4.39292872114915	1	1.62191780821918	0.857340801857264	High
TCGA-61-1728	1.41348576790476	3.75064937775103	2.22101089481839	2.97982415002578	2.98982930078164	3.22485835170255	3.89578731646331	4.24616483048387	0	2.32328767123288	0.670093662855291	High
TCGA-04-1356	1.56232791472751	4.35942980434509	2.30231905094883	2.4181359639595	3.224287289892	3.76936975941422	2.89060233580554	3.60345424976104	1	4.10684931506849	0.58550364704896	High
TCGA-25-2393	1.85638817681409	3.34884144117277	3.23897024136914	2.17200739069316	3.02128427518802	3.25338423580007	3.39694037209151	3.67811698862824	1	3.16986301369863	0.204431518015945	High
TCGA-23-1123	1.69175747504129	3.58970357315616	2.28232118183243	2.45646448700053	5.36982589119908	3.74405342774388	2.87198160455369	3.34599240722825	1	2.78904109589041	0.387094982973886	High
TCGA-61-2101	1.29001147211484	3.38304067292864	2.19648114898231	2.39643353125099	3.322807870558	3.80765373508294	3.22359245048114	3.88709629763567	1	4.62465753424657	0.597053907041957	High
TCGA-24-1425	2.21750992050001	3.6922263138173	2.37222778347286	2.91618998780713	4.40113209920472	3.78089797722983	3.62001156377153	4.46199340536413	0	0.495890410958904	0.910576662871106	High
TCGA-13-0714	2.22903411687055	2.27819295630125	1.92082682718891	3.24575424166683	2.85686620698443	3.77343727794104	3.74364421670626	4.24887634283713	1	0.517808219178082	1.5165521005476	High
TCGA-09-0367	1.62914675826516	3.55456429495731	1.98473516182286	3.04521578432364	3.78654408938438	3.17699289565179	2.35549557895265	3.71950108323452	1	1.4986301369863	0.687974252489478	High
