# Supplementary material for: Identification and validation of genes associated with prognosis of cisplatin-resistant ovarian cancer
Source: BMC Cancer. 2024 Aug 5;24:508. doi: 10.1186/s12885-024-12264-z (PMC11302001; doi:10.1186/s12885-024-12264-z)
Supplement: Supplementary file 11 — Supplementary Material 11. [file 12885_2024_12264_MOESM11_ESM.txt]

PPP3CA
hsa-miR-5195-3p
hsa-miR-145-5p
hsa-miR-520d-5p
hsa-miR-524-5p
hsa-miR-770-5p
hsa-miR-4712-5p
hsa-miR-30a-5p
hsa-miR-3142
hsa-miR-30c-5p
hsa-miR-30b-5p
hsa-miR-1245b-5p
hsa-miR-30d-5p
hsa-miR-30e-5p
