# Supplementary material for: Identification and validation of genes associated with prognosis of cisplatin-resistant ovarian cancer
Source: BMC Cancer. 2024 Aug 5;24:508. doi: 10.1186/s12885-024-12264-z (PMC11302001; doi:10.1186/s12885-024-12264-z)
Supplement: Supplementary file 12 — Supplementary Material 12. [file 12885_2024_12264_MOESM12_ESM.txt]

CUX1
hsa-miR-9-3p
hsa-miR-153-3p
hsa-miR-302e
hsa-miR-32-5p
hsa-miR-92b-3p
hsa-miR-92a-3p
hsa-miR-367-3p
hsa-miR-363-3p
hsa-miR-25-3p
hsa-miR-502-3p
hsa-miR-501-3p
hsa-miR-4677-3p
hsa-miR-302c-3p
hsa-miR-302a-3p
hsa-miR-302d-3p
hsa-miR-302b-3p
