# Supplementary material for: Identification and validation of genes associated with prognosis of cisplatin-resistant ovarian cancer
Source: BMC Cancer. 2024 Aug 5;24:508. doi: 10.1186/s12885-024-12264-z (PMC11302001; doi:10.1186/s12885-024-12264-z)
Supplement: Supplementary file 13 — Supplementary Material 13. [file 12885_2024_12264_MOESM13_ESM.txt]

PLGRKT
hsa-miR-889-3p
