# Supplementary material for: Identification and validation of genes associated with prognosis of cisplatin-resistant ovarian cancer
Source: BMC Cancer. 2024 Aug 5;24:508. doi: 10.1186/s12885-024-12264-z (PMC11302001; doi:10.1186/s12885-024-12264-z)
Supplement: Supplementary file 14 — Supplementary Material 14. [file 12885_2024_12264_MOESM14_ESM.txt]

miRNA	t
target_hsa_miR_1245b_5p	RMRP,MALAT1,AC016876.2,NORAD,TUG1
target_hsa_miR_145_5p	SNHG1,MALAT1,AC023509.1,AC016876.2
target_hsa_miR_153_3p	AC010442.1,AC021078.1,MIR202HG,MIR17HG
target_hsa_miR_186_5p	SNHG3,AC010435.1,AC124798.1,AC134407.3
target_hsa_miR_25_3p	MALAT1,OIP5-AS1,NORAD,XIST
target_hsa_miR_302a_3p	FGD5-AS1,NEAT1,MIR17HG,ARHGAP27P1-BPTFP1-KPNA2P3,SNHG16,AC005261.1,AC004656.1
target_hsa_miR_302b_3p	FGD5-AS1,NEAT1,MIR17HG,ARHGAP27P1-BPTFP1-KPNA2P3,SNHG16,AC005261.1,AC004656.1
target_hsa_miR_302c_3p	FGD5-AS1,NEAT1,MIR17HG,ARHGAP27P1-BPTFP1-KPNA2P3,SNHG16,AC005261.1,AC004656.1
target_hsa_miR_302d_3p	FGD5-AS1,NEAT1,MIR17HG,ARHGAP27P1-BPTFP1-KPNA2P3,SNHG16,AC005261.1,AC004656.1
target_hsa_miR_302e	FGD5-AS1,NEAT1,MIR17HG,ARHGAP27P1-BPTFP1-KPNA2P3,SNHG16,AC004656.1
target_hsa_miR_30a_5p	AC005034.3,AC021078.1,NEAT1,MALAT1,AL137129.1,OIP5-AS1,NORAD,XIST,AL035425.3
target_hsa_miR_30b_5p	AC005034.3,AC021078.1,NEAT1,MALAT1,AL137129.1,OIP5-AS1,NORAD,XIST,AL035425.3
target_hsa_miR_30c_5p	AC005034.3,AC021078.1,NEAT1,MALAT1,AL137129.1,OIP5-AS1,NORAD,XIST,AL035425.3
target_hsa_miR_30d_5p	AC005034.3,AC021078.1,NEAT1,MALAT1,AL137129.1,OIP5-AS1,NORAD,XIST,AL035425.3
target_hsa_miR_30e_5p	AC005034.3,AC021078.1,NEAT1,MALAT1,AL137129.1,OIP5-AS1,NORAD,XIST,AL035425.3
target_hsa_miR_3142	RMRP,MALAT1,AC016876.2,NORAD,TUG1
target_hsa_miR_32_5p	MALAT1,OIP5-AS1,NORAD,XIST
target_hsa_miR_363_3p	MALAT1,OIP5-AS1,NORAD,AP000553.1,XIST
target_hsa_miR_367_3p	MALAT1,OIP5-AS1,NORAD,XIST
target_hsa_miR_4677_3p	AC007161.3,NEAT1
target_hsa_miR_4712_5p	NEAT1,AC016876.2
target_hsa_miR_501_3p	NEAT1,MIR17HG,LINC00641
target_hsa_miR_502_3p	NEAT1,MIR17HG,LINC00641
target_hsa_miR_5195_3p	SNHG1,MALAT1,AC023509.1,AC016876.2
target_hsa_miR_520d_5p	MIR29B2CHG,SCARNA9,AC009022.1,AC134407.3,NORAD,MCM3AP-AS1
target_hsa_miR_524_5p	MIR29B2CHG,SCARNA9,AC009022.1,AC134407.3,NORAD,MCM3AP-AS1
target_hsa_miR_770_5p	NEAT1,NEAT1,AC016876.2
target_hsa_miR_889_3p	AC021078.1,AC079781.5,NEAT1,NORAD
target_hsa_miR_9_3p	SNHG3,AC010435.1,AC124798.1,AC134407.3
target_hsa_miR_92a_3p	MALAT1,OIP5-AS1,NORAD,XIST
target_hsa_miR_92b_3p	MALAT1,OIP5-AS1,NORAD,XIST
