# Supplementary material for: Identification and validation of genes associated with prognosis of cisplatin-resistant ovarian cancer
Source: BMC Cancer. 2024 Aug 5;24:508. doi: 10.1186/s12885-024-12264-z (PMC11302001; doi:10.1186/s12885-024-12264-z)
Supplement: Supplementary file 15 — Supplementary Material 15. [file 12885_2024_12264_MOESM15_ESM.xlsx]

## Sheet: Sheet1
miRNA	gene	category
hsa-miR-9-3p	CUX1	mRNA
hsa-miR-153-3p	CUX1	mRNA
hsa-miR-302e	CUX1	mRNA
hsa-miR-32-5p	CUX1	mRNA
hsa-miR-92b-3p	CUX1	mRNA
hsa-miR-92a-3p	CUX1	mRNA
hsa-miR-367-3p	CUX1	mRNA
hsa-miR-363-3p	CUX1	mRNA
hsa-miR-25-3p	CUX1	mRNA
hsa-miR-502-3p	CUX1	mRNA
hsa-miR-501-3p	CUX1	mRNA
hsa-miR-4677-3p	CUX1	mRNA
hsa-miR-302c-3p	CUX1	mRNA
hsa-miR-302a-3p	CUX1	mRNA
hsa-miR-302d-3p	CUX1	mRNA
hsa-miR-302b-3p	CUX1	mRNA
hsa-miR-5195-3p	PPP3CA	mRNA
hsa-miR-145-5p	PPP3CA	mRNA
hsa-miR-520d-5p	PPP3CA	mRNA
hsa-miR-524-5p	PPP3CA	mRNA
hsa-miR-770-5p	PPP3CA	mRNA
hsa-miR-4712-5p	PPP3CA	mRNA
hsa-miR-30a-5p	PPP3CA	mRNA
hsa-miR-3142	PPP3CA	mRNA
hsa-miR-30c-5p	PPP3CA	mRNA
hsa-miR-30b-5p	PPP3CA	mRNA
hsa-miR-1245b-5p	PPP3CA	mRNA
hsa-miR-30d-5p	PPP3CA	mRNA
hsa-miR-30e-5p	PPP3CA	mRNA
hsa-miR-889-3p	PLGRKT	mRNA
hsa-miR-186-5p	VPS13B	mRNA
has-miR-186-5p	SNHG3	lncRNA
has-miR-186-5p	AC010435.1	lncRNA
has-miR-186-5p	AC124798.1	lncRNA
has-miR-186-5p	AC134407.3	lncRNA
has-miR-367-3p	MALAT1	lncRNA
has-miR-367-3p	OIP5-AS1	lncRNA
has-miR-367-3p	NORAD	lncRNA
has-miR-367-3p	XIST	lncRNA
hsa-miR-302b-3p	FGD5-AS1	lncRNA
hsa-miR-302b-3p	NEAT1	lncRNA
hsa-miR-302b-3p	MIR17HG	lncRNA
hsa-miR-302b-3p	ARHGAP27P1-BPTFP1-KPNA2P3	lncRNA
hsa-miR-302b-3p	SNHG16	lncRNA
hsa-miR-302b-3p	AC005261.1	lncRNA
hsa-miR-302b-3p	AC004656.1	lncRNA
hsa-miR-302d-3p	FGD5-AS1	lncRNA
hsa-miR-302d-3p	NEAT1	lncRNA
hsa-miR-302d-3p	MIR17HG	lncRNA
hsa-miR-302d-3p	ARHGAP27P1-BPTFP1-KPNA2P3	lncRNA
hsa-miR-302d-3p	SNHG16	lncRNA
hsa-miR-302d-3p	AC005261.1	lncRNA
hsa-miR-302d-3p	AC004656.1	lncRNA
hsa-miR-302a-3p	FGD5-AS1	lncRNA
hsa-miR-302a-3p	NEAT1	lncRNA
hsa-miR-302a-3p	MIR17HG	lncRNA
hsa-miR-302a-3p	ARHGAP27P1-BPTFP1-KPNA2P3	lncRNA
hsa-miR-302a-3p	SNHG16	lncRNA
hsa-miR-302a-3p	AC005261.1	lncRNA
hsa-miR-302a-3p	AC004656.1	lncRNA
hsa-miR-302c-3p	FGD5-AS1	lncRNA
hsa-miR-302c-3p	NEAT1	lncRNA
hsa-miR-302c-3p	MIR17HG	lncRNA
hsa-miR-302c-3p	ARHGAP27P1-BPTFP1-KPNA2P3	lncRNA
hsa-miR-302c-3p	SNHG16	lncRNA
hsa-miR-302c-3p	AC005261.1	lncRNA
hsa-miR-302c-3p	AC004656.1	lncRNA
hsa-miR-4677-3p	AC007161.3	lncRNA
hsa-miR-4677-3p	NEAT1	lncRNA
hsa-miR-501-3p	NEAT1	lncRNA
hsa-miR-501-3p	MIR17HG	lncRNA
hsa-miR-501-3p	LINC00641	lncRNA
hsa-miR-502-3p	NEAT1	lncRNA
hsa-miR-502-3p	MIR17HG	lncRNA
hsa-miR-502-3p	LINC00641	lncRNA
hsa-miR-25-3p	MALAT1	lncRNA
hsa-miR-25-3p	OIP5-AS1	lncRNA
hsa-miR-25-3p	NORAD	lncRNA
hsa-miR-25-3p	XIST	lncRNA
hsa-miR-363-3p	MALAT1	lncRNA
hsa-miR-363-3p	OIP5-AS1	lncRNA
hsa-miR-363-3p	NORAD	lncRNA
hsa-miR-363-3p	AP000553.1	lncRNA
hsa-miR-363-3p	XIST	lncRNA
hsa-miR-92a-3p	MALAT1	lncRNA
hsa-miR-92a-3p	OIP5-AS1	lncRNA
hsa-miR-92a-3p	NORAD	lncRNA
hsa-miR-92a-3p	XIST	lncRNA
hsa-miR-92b-3p	MALAT1	lncRNA
hsa-miR-92b-3p	OIP5-AS1	lncRNA
hsa-miR-92b-3p	NORAD	lncRNA
hsa-miR-92b-3p	XIST	lncRNA
hsa-miR-32-5p	MALAT1	lncRNA
hsa-miR-32-5p	OIP5-AS1	lncRNA
hsa-miR-32-5p	NORAD	lncRNA
hsa-miR-32-5p	XIST	lncRNA
hsa-miR-302e	FGD5-AS1	lncRNA
hsa-miR-302e	NEAT1	lncRNA
hsa-miR-302e	MIR17HG	lncRNA
hsa-miR-302e	ARHGAP27P1-BPTFP1-KPNA2P3	lncRNA
hsa-miR-302e	SNHG16	lncRNA
hsa-miR-302e	AC004656.1	lncRNA
hsa-miR-153-3p	AC010442.1	lncRNA
hsa-miR-153-3p	AC021078.1	lncRNA
hsa-miR-153-3p	MIR202HG	lncRNA
hsa-miR-153-3p	MIR17HG	lncRNA
hsa-miR-30e-5p	AC005034.3	lncRNA
hsa-miR-30e-5p	AC021078.1	lncRNA
hsa-miR-30e-5p	NEAT1	lncRNA
hsa-miR-30e-5p	MALAT1	lncRNA
hsa-miR-30e-5p	AL137129.1	lncRNA
hsa-miR-30e-5p	OIP5-AS1	lncRNA
hsa-miR-30e-5p	NORAD	lncRNA
hsa-miR-30e-5p	XIST	lncRNA
hsa-miR-30e-5p	AL035425.3	lncRNA
hsa-miR-30d-5p	AC005034.3	lncRNA
hsa-miR-30d-5p	AC021078.1	lncRNA
hsa-miR-30d-5p	NEAT1	lncRNA
hsa-miR-30d-5p	MALAT1	lncRNA
hsa-miR-30d-5p	AL137129.1	lncRNA
hsa-miR-30d-5p	OIP5-AS1	lncRNA
hsa-miR-30d-5p	NORAD	lncRNA
hsa-miR-30d-5p	XIST	lncRNA
hsa-miR-30d-5p	AL035425.3	lncRNA
hsa-miR-1245b-5p	RMRP	lncRNA
hsa-miR-1245b-5p	MALAT1	lncRNA
hsa-miR-1245b-5p	AC016876.2	lncRNA
hsa-miR-1245b-5p	NORAD	lncRNA
hsa-miR-1245b-5p	TUG1	lncRNA
hsa-miR-30b-5p	AC005034.3	lncRNA
hsa-miR-30b-5p	AC021078.1	lncRNA
hsa-miR-30b-5p	NEAT1	lncRNA
hsa-miR-30b-5p	MALAT1	lncRNA
hsa-miR-30b-5p	AL137129.1	lncRNA
hsa-miR-30b-5p	OIP5-AS1	lncRNA
hsa-miR-30b-5p	NORAD	lncRNA
hsa-miR-30b-5p	XIST	lncRNA
hsa-miR-30b-5p	AL035425.3	lncRNA
hsa-miR-30c-5p	AC005034.3	lncRNA
hsa-miR-30c-5p	AC021078.1	lncRNA
hsa-miR-30c-5p	NEAT1	lncRNA
hsa-miR-30c-5p	MALAT1	lncRNA
hsa-miR-30c-5p	AL137129.1	lncRNA
hsa-miR-30c-5p	OIP5-AS1	lncRNA
hsa-miR-30c-5p	NORAD	lncRNA
hsa-miR-30c-5p	XIST	lncRNA
hsa-miR-30c-5p	AL035425.3	lncRNA
hsa-miR-3142	RMRP	lncRNA
hsa-miR-3142	MALAT1	lncRNA
hsa-miR-3142	AC016876.2	lncRNA
hsa-miR-3142	NORAD	lncRNA
hsa-miR-3142	TUG1	lncRNA
hsa-miR-30a-5p	AC005034.3	lncRNA
hsa-miR-30a-5p	AC021078.1	lncRNA
hsa-miR-30a-5p	NEAT1	lncRNA
hsa-miR-30a-5p	MALAT1	lncRNA
hsa-miR-30a-5p	AL137129.1	lncRNA
hsa-miR-30a-5p	OIP5-AS1	lncRNA
hsa-miR-30a-5p	NORAD	lncRNA
hsa-miR-30a-5p	XIST	lncRNA
hsa-miR-30a-5p	AL035425.3	lncRNA
hsa-miR-4712-5p	NEAT1	lncRNA
hsa-miR-4712-5p	AC016876.2	lncRNA
hsa-miR-770-5p	NEAT1	lncRNA
hsa-miR-770-5p	NEAT1	lncRNA
hsa-miR-770-5p	AC016876.2	lncRNA
hsa-miR-524-5p	MIR29B2CHG	lncRNA
hsa-miR-524-5p	SCARNA9	lncRNA
hsa-miR-524-5p	AC009022.1	lncRNA
hsa-miR-524-5p	AC134407.3	lncRNA
hsa-miR-524-5p	NORAD	lncRNA
hsa-miR-524-5p	MCM3AP-AS1	lncRNA
hsa-miR-520d-5p	MIR29B2CHG	lncRNA
hsa-miR-520d-5p	SCARNA9	lncRNA
hsa-miR-520d-5p	AC009022.1	lncRNA
hsa-miR-520d-5p	AC134407.3	lncRNA
hsa-miR-520d-5p	NORAD	lncRNA
hsa-miR-520d-5p	MCM3AP-AS1	lncRNA
hsa-miR-145-5p	SNHG1	lncRNA
hsa-miR-145-5p	MALAT1	lncRNA
hsa-miR-145-5p	AC023509.1	lncRNA
hsa-miR-145-5p	AC016876.2	lncRNA
hsa-miR-5195-3p	SNHG1	lncRNA
hsa-miR-5195-3p	MALAT1	lncRNA
hsa-miR-5195-3p	AC023509.1	lncRNA
hsa-miR-5195-3p	AC016876.2	lncRNA
hsa-miR-889-3p	AC021078.1	lncRNA
hsa-miR-889-3p	AC079781.5	lncRNA
hsa-miR-889-3p	NEAT1	lncRNA
hsa-miR-889-3p	NORAD	lncRNA
hsa-miR-9-3p	SNHG3	lncRNA
hsa-miR-9-3p	AC010435.1	lncRNA
hsa-miR-9-3p	AC124798.1	lncRNA
hsa-miR-9-3p	AC134407.3	lncRNA

## Sheet: Sheet2
miRNA	mRNA
hsa-miR-9-3p	CUX1
hsa-miR-153-3p	CUX1
hsa-miR-302e	CUX1
hsa-miR-32-5p	CUX1
hsa-miR-92b-3p	CUX1
hsa-miR-92a-3p	CUX1
hsa-miR-367-3p	CUX1
hsa-miR-363-3p	CUX1
hsa-miR-25-3p	CUX1
hsa-miR-502-3p	CUX1
hsa-miR-501-3p	CUX1
hsa-miR-4677-3p	CUX1
hsa-miR-302c-3p	CUX1
hsa-miR-302a-3p	CUX1
hsa-miR-302d-3p	CUX1
hsa-miR-302b-3p	CUX1
hsa-miR-5195-3p	PPP3CA
hsa-miR-145-5p	PPP3CA
hsa-miR-520d-5p	PPP3CA
hsa-miR-524-5p	PPP3CA
hsa-miR-770-5p	PPP3CA
hsa-miR-4712-5p	PPP3CA
hsa-miR-30a-5p	PPP3CA
hsa-miR-3142	PPP3CA
hsa-miR-30c-5p	PPP3CA
hsa-miR-30b-5p	PPP3CA
hsa-miR-1245b-5p	PPP3CA
hsa-miR-30d-5p	PPP3CA
hsa-miR-30e-5p	PPP3CA
hsa-miR-889-3p	PLGRKT
hsa-miR-186-5p	VPS13B

## Sheet: Sheet3
miRNA	lncRNA
has-miR-186-5p	SNHG3
has-miR-186-5p	AC010435.1
has-miR-186-5p	AC124798.1
has-miR-186-5p	AC134407.3
has-miR-367-3p	MALAT1
has-miR-367-3p	OIP5-AS1
has-miR-367-3p	NORAD
has-miR-367-3p	XIST
hsa-miR-302b-3p	FGD5-AS1
hsa-miR-302b-3p	NEAT1
hsa-miR-302b-3p	MIR17HG
hsa-miR-302b-3p	ARHGAP27P1-BPTFP1-KPNA2P3
hsa-miR-302b-3p	SNHG16
hsa-miR-302b-3p	AC005261.1
hsa-miR-302b-3p	AC004656.1
hsa-miR-302d-3p	FGD5-AS1
hsa-miR-302d-3p	NEAT1
hsa-miR-302d-3p	MIR17HG
hsa-miR-302d-3p	ARHGAP27P1-BPTFP1-KPNA2P3
hsa-miR-302d-3p	SNHG16
hsa-miR-302d-3p	AC005261.1
hsa-miR-302d-3p	AC004656.1
hsa-miR-302a-3p	FGD5-AS1
hsa-miR-302a-3p	NEAT1
hsa-miR-302a-3p	MIR17HG
hsa-miR-302a-3p	ARHGAP27P1-BPTFP1-KPNA2P3
hsa-miR-302a-3p	SNHG16
hsa-miR-302a-3p	AC005261.1
hsa-miR-302a-3p	AC004656.1
hsa-miR-302c-3p	FGD5-AS1
hsa-miR-302c-3p	NEAT1
hsa-miR-302c-3p	MIR17HG
hsa-miR-302c-3p	ARHGAP27P1-BPTFP1-KPNA2P3
hsa-miR-302c-3p	SNHG16
hsa-miR-302c-3p	AC005261.1
hsa-miR-302c-3p	AC004656.1
hsa-miR-4677-3p	AC007161.3
hsa-miR-4677-3p	NEAT1
hsa-miR-501-3p	NEAT1
hsa-miR-501-3p	MIR17HG
hsa-miR-501-3p	LINC00641
hsa-miR-502-3p	NEAT1
hsa-miR-502-3p	MIR17HG
hsa-miR-502-3p	LINC00641
hsa-miR-25-3p	MALAT1
hsa-miR-25-3p	OIP5-AS1
hsa-miR-25-3p	NORAD
hsa-miR-25-3p	XIST
hsa-miR-363-3p	MALAT1
hsa-miR-363-3p	OIP5-AS1
hsa-miR-363-3p	NORAD
hsa-miR-363-3p	AP000553.1
hsa-miR-363-3p	XIST
hsa-miR-92a-3p	MALAT1
hsa-miR-92a-3p	OIP5-AS1
hsa-miR-92a-3p	NORAD
hsa-miR-92a-3p	XIST
hsa-miR-92b-3p	MALAT1
hsa-miR-92b-3p	OIP5-AS1
hsa-miR-92b-3p	NORAD
hsa-miR-92b-3p	XIST
hsa-miR-32-5p	MALAT1
hsa-miR-32-5p	OIP5-AS1
hsa-miR-32-5p	NORAD
hsa-miR-32-5p	XIST
hsa-miR-302e	FGD5-AS1
hsa-miR-302e	NEAT1
hsa-miR-302e	MIR17HG
hsa-miR-302e	ARHGAP27P1-BPTFP1-KPNA2P3
hsa-miR-302e	SNHG16
hsa-miR-302e	AC004656.1
hsa-miR-153-3p	AC010442.1
hsa-miR-153-3p	AC021078.1
hsa-miR-153-3p	MIR202HG
hsa-miR-153-3p	MIR17HG
hsa-miR-30e-5p	AC005034.3
hsa-miR-30e-5p	AC021078.1
hsa-miR-30e-5p	NEAT1
hsa-miR-30e-5p	MALAT1
hsa-miR-30e-5p	AL137129.1
hsa-miR-30e-5p	OIP5-AS1
hsa-miR-30e-5p	NORAD
hsa-miR-30e-5p	XIST
hsa-miR-30e-5p	AL035425.3
hsa-miR-30d-5p	AC005034.3
hsa-miR-30d-5p	AC021078.1
hsa-miR-30d-5p	NEAT1
hsa-miR-30d-5p	MALAT1
hsa-miR-30d-5p	AL137129.1
hsa-miR-30d-5p	OIP5-AS1
hsa-miR-30d-5p	NORAD
hsa-miR-30d-5p	XIST
hsa-miR-30d-5p	AL035425.3
hsa-miR-1245b-5p	RMRP
hsa-miR-1245b-5p	MALAT1
hsa-miR-1245b-5p	AC016876.2
hsa-miR-1245b-5p	NORAD
hsa-miR-1245b-5p	TUG1
hsa-miR-30b-5p	AC005034.3
hsa-miR-30b-5p	AC021078.1
hsa-miR-30b-5p	NEAT1
hsa-miR-30b-5p	MALAT1
hsa-miR-30b-5p	AL137129.1
hsa-miR-30b-5p	OIP5-AS1
hsa-miR-30b-5p	NORAD
hsa-miR-30b-5p	XIST
hsa-miR-30b-5p	AL035425.3
hsa-miR-30c-5p	AC005034.3
hsa-miR-30c-5p	AC021078.1
hsa-miR-30c-5p	NEAT1
hsa-miR-30c-5p	MALAT1
hsa-miR-30c-5p	AL137129.1
hsa-miR-30c-5p	OIP5-AS1
hsa-miR-30c-5p	NORAD
hsa-miR-30c-5p	XIST
hsa-miR-30c-5p	AL035425.3
hsa-miR-3142	RMRP
hsa-miR-3142	MALAT1
hsa-miR-3142	AC016876.2
hsa-miR-3142	NORAD
hsa-miR-3142	TUG1
hsa-miR-30a-5p	AC005034.3
hsa-miR-30a-5p	AC021078.1
hsa-miR-30a-5p	NEAT1
hsa-miR-30a-5p	MALAT1
hsa-miR-30a-5p	AL137129.1
hsa-miR-30a-5p	OIP5-AS1
hsa-miR-30a-5p	NORAD
hsa-miR-30a-5p	XIST
hsa-miR-30a-5p	AL035425.3
hsa-miR-4712-5p	NEAT1
hsa-miR-4712-5p	AC016876.2
hsa-miR-770-5p	NEAT1
hsa-miR-770-5p	NEAT1
hsa-miR-770-5p	AC016876.2
hsa-miR-524-5p	MIR29B2CHG
hsa-miR-524-5p	SCARNA9
hsa-miR-524-5p	AC009022.1
hsa-miR-524-5p	AC134407.3
hsa-miR-524-5p	NORAD
hsa-miR-524-5p	MCM3AP-AS1
hsa-miR-520d-5p	MIR29B2CHG
hsa-miR-520d-5p	SCARNA9
hsa-miR-520d-5p	AC009022.1
hsa-miR-520d-5p	AC134407.3
hsa-miR-520d-5p	NORAD
hsa-miR-520d-5p	MCM3AP-AS1
hsa-miR-145-5p	SNHG1
hsa-miR-145-5p	MALAT1
hsa-miR-145-5p	AC023509.1
hsa-miR-145-5p	AC016876.2
hsa-miR-5195-3p	SNHG1
hsa-miR-5195-3p	MALAT1
hsa-miR-5195-3p	AC023509.1
hsa-miR-5195-3p	AC016876.2
hsa-miR-889-3p	AC021078.1
hsa-miR-889-3p	AC079781.5
hsa-miR-889-3p	NEAT1
hsa-miR-889-3p	NORAD
hsa-miR-9-3p	SNHG3
hsa-miR-9-3p	AC010435.1
hsa-miR-9-3p	AC124798.1
hsa-miR-9-3p	AC134407.3
